# Supplementary material for: A Mass Spectrometry-Based Proteome Study of Twin Pairs Discordant for Incident Acute Myocardial Infarction within Three Years after Blood Sampling Suggests Novel Biomarkers
Source: Int J Mol Sci. 2024 Feb 24;25(5):2638. doi: 10.3390/ijms25052638 (PMC10931604; doi:10.3390/ijms25052638)
Supplement: Supplementary file 1 [file ijms-25-02638-s001.zip]

Archive with 1 entries (1 files):
- ijms-2775684-supplementary.xlsx
