# Supplementary material for: A Mass Spectrometry-Based Proteome Study of Twin Pairs Discordant for Incident Acute Myocardial Infarction within Three Years after Blood Sampling Suggests Novel Biomarkers
Source: Int J Mol Sci. 2024 Feb 24;25(5):2638. doi: 10.3390/ijms25052638 (PMC10931604; doi:10.3390/ijms25052638)
Supplement: Supplementary file 1 [file ijms-25-02638-s001.zip › ijms-2775684-supplementary.xlsx]

## Sheet: Content
Sheet	Content
Supplementary Table S1	Results from a stratified Cox regression analysis of all the 39 twin pairs and the 363 proteins with a call rate >50%
Supplementary Table S2	Bioinformatic analyses of the 52 proteins with a p value <0.05 in the association analysis of the 39 twin pairs and annotated in the STRING database
Supplementary Table S3	Results from stratified Cox regression analysis of the 12 monozygotic twin pairs and the 57 proteins with nominal significance in all twin pairs
Supplementary Table S4	Bioinformatic analyses of the 47 proteins with the same direction of effect in the monozygotic twin pairs (N=12) compared to analyses in all twin pairs (N=39)
Supplementary Table S5	Isolation list used for parallel reaction monitoring mass spectrometry analysis of six proteins
Supplementary Figure S1	Protein-protein-interaction networks of the nominal significant proteins identified in the 39 AMI discordant twin pairs and protein reflecting the same direction of effect in the monozygotic twin pairs (N=12)
Supplementary Figure S2	Validation by parallel reaction monitoring mass spectrometry analysis

## Sheet: Supplementary Table S1
Supplementary Table S1: Results from stratified Cox regression analysis of all twin pairs and the 363 proteins with a call rate >50%
*: sample size is the number of twin pairs with measurements for a given protein
#: not annotated in the STIRNG database
Accession no.	HR	se	z	P	95%CI	FDR	Description	Sample size (call rate (%))*	Imputed
Q6ZV73	37.26	487.3	31.94	7.899e-224	(29.8400,46.5200)	2.867e-221	FYVE, RhoGEF and PH domain-containing protein 6 OS=Homo sapiens OX=9606 GN=FGD6 PE=1 SV=2	25 (64.10)	Yes
P43121	22.57	473.6	28.86	4.053e-183	(18.2600,27.8900)	7.356e-181	Cell surface glycoprotein MUC18 OS=Homo sapiens OX=9606 GN=MCAM PE=1 SV=2	20 (51.28)	Yes
P42338	1.043	0.0315	3.987	6.703e-05	(1.0210, 1.0640)	0.00811	Phosphatidylinositol 4,5-bisphosphate 3-kinase catalytic subunit beta isoform OS=Homo sapiens OX=9606 GN=PIK3CB PE=1 SV=1	24 (61.54)	Yes
P18428	0.9053	0.0575	-3.687	0.0002269	(0.8586, 0.9544)	0.01699	Lipopolysaccharide-binding protein OS=Homo sapiens OX=9606 GN=LBP PE=1 SV=3	29 (74.36)	Yes
A0A0B4J1V0	0.9634	0.0225	-3.679	0.000234	(0.9444, 0.9827)	0.01699	Immunoglobulin heavy variable 3-15 OS=Homo sapiens OX=9606 GN=IGHV3-15 PE=3 SV=1	29 (74.36)	Yes
Q9NZP8	0.9339	0.0405	-3.452	0.0005574	(0.8983, 0.9709)	0.03185	Complement C1r subcomponent-like protein OS=Homo sapiens OX=9606 GN=C1RL PE=1 SV=2	34 (87.18)	Yes
P55056	0.9532	0.0273	-3.425	0.0006143	(0.9275, 0.9797)	0.03185	Apolipoprotein C-IV OS=Homo sapiens OX=9606 GN=APOC4 PE=1 SV=1	34 (87.18)	Yes
Q9UMR2	1.013	0.013	3.238	0.001206	(1.0050, 1.0210)	0.05471	ATP-dependent RNA helicase DDX19B OS=Homo sapiens OX=9606 GN=DDX19B PE=1 SV=1	20 (51.28)	Yes
A0A075B6K0#	1.028	0.0138	3.085	0.002035	(1.0100, 1.0450)	0.08208	Immunoglobulin lambda variable 3-16 OS=Homo sapiens OX=9606 GN=IGLV3-16 PE=3 SV=2	23 (58.97)	Yes
P15814	1.061	0.0346	2.89	0.003853	(1.0190, 1.1040)	0.1384	Immunoglobulin lambda-like polypeptide 1 OS=Homo sapiens OX=9606 GN=IGLL1 PE=1 SV=1	34 (87.18)	Yes
Q92797	0.9122	0.0508	-2.839	0.004521	(0.8561, 0.9719)	0.1384	Symplekin OS=Homo sapiens OX=9606 GN=SYMPK PE=1 SV=2	30 (76.92)	Yes
Q9H4G4	1.055	0.031	2.836	0.004575	(1.0170, 1.0940)	0.1384	Golgi-associated plant pathogenesis-related protein 1 OS=Homo sapiens OX=9606 GN=GLIPR2 PE=1 SV=3	24 (61.54)	Yes
A0A0B4J1Y9	1.032	0.02	2.731	0.006313	(1.0090, 1.0550)	0.1671	Immunoglobulin heavy variable 3-72 OS=Homo sapiens OX=9606 GN=IGHV3-72 PE=3 SV=1	29 (74.36)	Yes
P01833	0.9562	0.0223	-2.724	0.006445	(0.9259, 0.9875)	0.1671	Polymeric immunoglobulin receptor OS=Homo sapiens OX=9606 GN=PIGR PE=1 SV=4	24 (61.54)	Yes
P00746	1.025	0.0164	2.669	0.007605	(1.0060, 1.0430)	0.1718	Complement factor D OS=Homo sapiens OX=9606 GN=CFD PE=1 SV=5	29 (74.36)	Yes
P01700#	1.149	0.0521	2.663	0.007744	(1.0370, 1.2720)	0.1718	Immunoglobulin lambda variable 1-47 OS=Homo sapiens OX=9606 GN=IGLV1-47 PE=1 SV=2	39 (100)	No
Q15113	1.05	0.0286	2.65	0.008045	(1.0130, 1.0880)	0.1718	Procollagen C-endopeptidase enhancer 1 OS=Homo sapiens OX=9606 GN=PCOLCE PE=1 SV=2	24 (61.54)	Yes
P14151	1.114	0.0558	2.621	0.00876	(1.0280, 1.2070)	0.1767	L-selectin OS=Homo sapiens OX=9606 GN=SELL PE=1 SV=2	34 (87.18)	Yes
P61626	1.049	0.0431	2.59	0.009586	(1.0120, 1.0870)	0.1809	Lysozyme C OS=Homo sapiens OX=9606 GN=LYZ PE=1 SV=1	24 (61.54)	Yes
P01705#	1.036	0.0301	2.577	0.009966	(1.0080, 1.0640)	0.1809	Immunoglobulin lambda variable 2-23 OS=Homo sapiens OX=9606 GN=IGLV2-23 PE=1 SV=2	29 (74.36)	Yes
Q12955	0.9461	0.0332	-2.516	0.01186	(0.9061, 0.9878)	0.2029	Ankyrin-3 OS=Homo sapiens OX=9606 GN=ANK3 PE=1 SV=3	29 (74.36)	Yes
P04180	0.8778	0.073	-2.503	0.0123	(0.7927, 0.9721)	0.2029	Phosphatidylcholine-sterol acyltransferase OS=Homo sapiens OX=9606 GN=LCAT PE=1 SV=1	24 (61.54)	Yes
P60174-1	0.9789	0.0175	-2.435	0.01488	(0.9622, 0.9958)	0.2137	Isoform 2 of Triosephosphate isomerase OS=Homo sapiens OX=9606 GN=TPI1	24 (61.54)	Yes
P23528	0.9747	0.0211	-2.428	0.01518	(0.9547, 0.9951)	0.2137	Cofilin-1 OS=Homo sapiens OX=9606 GN=CFL1 PE=1 SV=3	24 (61.54)	Yes
Q92823	0.9737	0.0166	-2.407	0.0161	(0.9528, 0.9951)	0.2137	Neuronal cell adhesion molecule OS=Homo sapiens OX=9606 GN=NRCAM PE=1 SV=3	30 (76.92)	Yes
P15144	1.066	0.0404	2.407	0.0161	(1.0120, 1.1230)	0.2137	Aminopeptidase N OS=Homo sapiens OX=9606 GN=ANPEP PE=1 SV=4	29 (74.36)	Yes
P53675	1.026	0.0215	2.405	0.01616	(1.0050, 1.0490)	0.2137	Clathrin heavy chain 2 OS=Homo sapiens OX=9606 GN=CLTCL1 PE=1 SV=2	25 (64.10)	Yes
P12111	1.064	0.0301	2.398	0.01648	(1.0110, 1.1200)	0.2137	Collagen alpha-3(VI) chain OS=Homo sapiens OX=9606 GN=COL6A3 PE=1 SV=5	29 (74.36)	Yes
Q9UK55	0.924	0.037	-2.374	0.01757	(0.8657, 0.9863)	0.22	Protein Z-dependent protease inhibitor OS=Homo sapiens OX=9606 GN=SERPINA10 PE=1 SV=1	34 (87.18)	Yes
P18031	1.037	0.0186	2.362	0.01818	(1.0060, 1.0690)	0.22	Tyrosine-protein phosphatase non-receptor type 1 OS=Homo sapiens OX=9606 GN=PTPN1 PE=1 SV=1	34 (87.18)	Yes
O15327	1.01	0.0052	2.304	0.0212	(1.0010, 1.0180)	0.2483	Inositol polyphosphate 4-phosphatase type II OS=Homo sapiens OX=9606 GN=INPP4B PE=1 SV=4	34 (87.18)	Yes
P80108	0.8479	0.0725	-2.277	0.02276	(0.7356, 0.9773)	0.2548	Phosphatidylinositol-glycan-specific phospholipase D OS=Homo sapiens OX=9606 GN=GPLD1 PE=1 SV=3	39 (100)	No
O00391	1.116	0.0485	2.271	0.02316	(1.0150, 1.2280)	0.2548	Sulfhydryl oxidase 1 OS=Homo sapiens OX=9606 GN=QSOX1 PE=1 SV=3	39 (100)	No
P08697	0.8121	0.093	-2.238	0.02522	(0.6768, 0.9745)	0.2692	Alpha-2-antiplasmin OS=Homo sapiens OX=9606 GN=SERPINF2 PE=1 SV=3	39 (100)	No
Q8N6Y2	1.03	0.0134	2.225	0.02609	(1.0040, 1.0580)	0.2706	Leucine-rich repeat-containing protein 17 OS=Homo sapiens OX=9606 GN=LRRC17 PE=2 SV=1	39 (100)	No
P01721#	0.9094	0.0551	-2.206	0.02738	(0.8358, 0.9895)	0.273	Immunoglobulin lambda variable 6-57 OS=Homo sapiens OX=9606 GN=IGLV6-57 PE=1 SV=2	24 (61.54)	Yes
Q14587	1.015	0.0109	2.193	0.02833	(1.0020, 1.0290)	0.273	Zinc finger protein 268 OS=Homo sapiens OX=9606 GN=ZNF268 PE=1 SV=2	34 (87.18)	Yes
O43866	1.04	0.0179	2.183	0.02905	(1.0040, 1.0770)	0.273	CD5 antigen-like OS=Homo sapiens OX=9606 GN=CD5L PE=1 SV=1	39 (100)	No
Q93070	0.9712	0.0235	-2.164	0.03045	(0.9459, 0.9973)	0.273	Ecto-ADP-ribosyltransferase 4 OS=Homo sapiens OX=9606 GN=ART4 PE=2 SV=2	30 (76.92)	Yes
Q14520	0.9002	0.0488	-2.155	0.03117	(0.8182, 0.9905)	0.273	Hyaluronan-binding protein 2 OS=Homo sapiens OX=9606 GN=HABP2 PE=1 SV=1	39 (100)	No
P01703#	1.04	0.0181	2.153	0.03135	(1.0030, 1.0770)	0.273	Immunoglobulin lambda variable 1-40 OS=Homo sapiens OX=9606 GN=IGLV1-40 PE=1 SV=2	39 (100)	No
P35443	1.04	0.0225	2.144	0.03204	(1.0030, 1.0780)	0.273	Thrombospondin-4 OS=Homo sapiens OX=9606 GN=THBS4 PE=1 SV=2	29 (74.36)	Yes
P01591	1.073	0.033	2.133	0.03289	(1.0060, 1.1440)	0.273	Immunoglobulin J chain OS=Homo sapiens OX=9606 GN=JCHAIN PE=1 SV=4	39 (100)	No
P21695	1.004	0.0037	2.131	0.03309	(1.0000, 1.0080)	0.273	Glycerol-3-phosphate dehydrogenase [NAD(+)], cytoplasmic OS=Homo sapiens OX=9606 GN=GPD1 PE=1 SV=4	29 (74.36)	Yes
P42224	0.9505	0.0349	-2.112	0.03469	(0.9067, 0.9964)	0.2741	Signal transducer and activator of transcription 1-alpha/beta OS=Homo sapiens OX=9606 GN=STAT1 PE=1 SV=2	34 (87.18)	Yes
P02751	0.9764	0.0113	-2.111	0.03473	(0.9550, 0.9983)	0.2741	Fibronectin OS=Homo sapiens OX=9606 GN=FN1 PE=1 SV=4	39 (100)	No
Q9H974	1.067	0.0566	2.102	0.03559	(1.0040, 1.1340)	0.2748	Queuine tRNA-ribosyltransferase accessory subunit 2 OS=Homo sapiens OX=9606 GN=QTRT2 PE=1 SV=1	24 (61.54)	Yes
P12814	0.9628	0.0403	-2.073	0.03816	(0.9288, 0.9979)	0.2826	Alpha-actinin-1 OS=Homo sapiens OX=9606 GN=ACTN1 PE=1 SV=2	24 (61.54)	Yes
P26038	0.9898	0.0109	-2.071	0.03835	(0.9803, 0.9995)	0.2826	Moesin OS=Homo sapiens OX=9606 GN=MSN PE=1 SV=3	34 (87.18)	Yes
P08637	1.024	0.0223	2.065	0.03893	(1.0010, 1.0470)	0.2826	Low affinity immunoglobulin gamma Fc region receptor III-A OS=Homo sapiens OX=9606 GN=FCGR3A PE=1 SV=2	34 (87.18)	Yes
P04004	0.8879	0.0583	-2.038	0.04151	(0.7920, 0.9954)	0.2905	Vitronectin OS=Homo sapiens OX=9606 GN=VTN PE=1 SV=1	39 (100)	No
P11021	1.034	0.0247	2.037	0.04162	(1.0010, 1.0680)	0.2905	Endoplasmic reticulum chaperone BiP OS=Homo sapiens OX=9606 GN=HSPA5 PE=1 SV=2	29 (74.36)	Yes
Q9UHG3	1.065	0.039	2.023	0.04312	(1.0020, 1.1320)	0.292	Prenylcysteine oxidase 1 OS=Homo sapiens OX=9606 GN=PCYOX1 PE=1 SV=3	34 (87.18)	Yes
Q9Y490	1.014	0.0138	2.02	0.04343	(1.0000, 1.0280)	0.292	Talin-1 OS=Homo sapiens OX=9606 GN=TLN1 PE=1 SV=3	34 (87.18)	Yes
Q9BXM0	1.009	0.0068	2.012	0.04424	(1.0000, 1.0170)	0.292	Periaxin OS=Homo sapiens OX=9606 GN=PRX PE=1 SV=2	20 (51.28)	Yes
P01593	1.011	0.0095	1.998	0.04567	(1.0000, 1.0230)	0.2961	Immunoglobulin kappa variable 1D-33 OS=Homo sapiens OX=9606 GN=IGKV1D-33 PE=1 SV=2	24 (61.54)	Yes
Q96QU1-4	0.9548	0.0346	-1.987	0.04688	(0.9121, 0.9994)	0.2986	Isoform 4 of Protocadherin-15 OS=Homo sapiens OX=9606 GN=PCDH15	25 (64.10)	Yes
P01024	0.901	0.0532	-1.958	0.05021	(0.8118, 1.0000)	0.3076	Complement C3 OS=Homo sapiens OX=9606 GN=C3 PE=1 SV=2	39 (100)	No
P20742	1.028	0.0144	1.954	0.05073	(0.9999, 1.0580)	0.3076	Pregnancy zone protein OS=Homo sapiens OX=9606 GN=PZP PE=1 SV=4	39 (100)	No
P06396	1.06	0.03	1.945	0.05178	(0.9996, 1.1240)	0.3076	Gelsolin OS=Homo sapiens OX=9606 GN=GSN PE=1 SV=1	39 (100)	No
Q6UXB8	1.031	0.0157	1.941	0.05225	(0.9997, 1.0630)	0.3076	Peptidase inhibitor 16 OS=Homo sapiens OX=9606 GN=PI16 PE=1 SV=1	39 (100)	No
P01871	1.027	0.0138	1.939	0.05254	(0.9997, 1.0550)	0.3076	Immunoglobulin heavy constant mu OS=Homo sapiens OX=9606 GN=IGHM PE=1 SV=4	39 (100)	No
A0A0C4DH32	1.032	0.0164	1.914	0.05563	(0.9992, 1.0660)	0.3205	Immunoglobulin heavy variable 3-20 OS=Homo sapiens OX=9606 GN=IGHV3-20 PE=3 SV=2	39 (100)	No
P80511	0.993	0.0063	-1.902	0.05712	(0.9857, 1.0000)	0.3211	Protein S100-A12 OS=Homo sapiens OX=9606 GN=S100A12 PE=1 SV=2	34 (87.18)	Yes
Q6UX71	1.069	0.0456	1.9	0.05749	(0.9979, 1.1450)	0.3211	Plexin domain-containing protein 2 OS=Homo sapiens OX=9606 GN=PLXDC2 PE=1 SV=1	29 (74.36)	Yes
P01861	0.9817	0.0098	-1.885	0.05942	(0.9630, 1.0010)	0.3256	Immunoglobulin heavy constant gamma 4 OS=Homo sapiens OX=9606 GN=IGHG4 PE=1 SV=1	39 (100)	No
P08603	0.8965	0.0581	-1.879	0.06027	(0.8000, 1.0050)	0.3256	Complement factor H OS=Homo sapiens OX=9606 GN=CFH PE=1 SV=4	39 (100)	No
A0A075B6I0	1.019	0.0102	1.873	0.061	(0.9991, 1.0400)	0.3256	Immunoglobulin lambda variable 8-61 OS=Homo sapiens OX=9606 GN=IGLV8-61 PE=3 SV=7	39 (100)	No
Q92954-3	0.968	0.0176	-1.844	0.06516	(0.9351, 1.0020)	0.3342	Isoform C of Proteoglycan 4 OS=Homo sapiens OX=9606 GN=PRG4	39 (100)	No
P07998	1.03	0.0161	1.841	0.06564	(0.9981, 1.0630)	0.3342	Ribonuclease pancreatic OS=Homo sapiens OX=9606 GN=RNASE1 PE=1 SV=4	39 (100)	No
P33151	1.045	0.0241	1.836	0.06638	(0.9970, 1.0960)	0.3342	Cadherin-5 OS=Homo sapiens OX=9606 GN=CDH5 PE=1 SV=5	39 (100)	No
O00299	0.984	0.0163	-1.836	0.06641	(0.9673, 1.0010)	0.3342	Chloride intracellular channel protein 1 OS=Homo sapiens OX=9606 GN=CLIC1 PE=1 SV=4	29 (74.36)	Yes
P06733	0.989	0.01	-1.83	0.0672	(0.9773, 1.0010)	0.3342	Alpha-enolase OS=Homo sapiens OX=9606 GN=ENO1 PE=1 SV=2	34 (87.18)	Yes
P61769	1.053	0.0285	1.816	0.06936	(0.9959, 1.1140)	0.3402	Beta-2-microglobulin OS=Homo sapiens OX=9606 GN=B2M PE=1 SV=1	39 (100)	No
Q6NT76	0.9569	0.047	-1.784	0.07449	(0.9116, 1.0040)	0.3605	Homeobox-containing protein 1 OS=Homo sapiens OX=9606 GN=HMBOX1 PE=1 SV=1	24 (61.54)	Yes
P25311	1.048	0.0264	1.774	0.07614	(0.9951, 1.1040)	0.362	Zinc-alpha-2-glycoprotein OS=Homo sapiens OX=9606 GN=AZGP1 PE=1 SV=2	39 (100)	No
P08567	1.023	0.0222	1.77	0.07678	(0.9976, 1.0480)	0.362	Pleckstrin OS=Homo sapiens OX=9606 GN=PLEK PE=1 SV=3	24 (61.54)	Yes
P55058	1.044	0.0382	1.76	0.07837	(0.9951, 1.0950)	0.3647	Phospholipid transfer protein OS=Homo sapiens OX=9606 GN=PLTP PE=1 SV=1	34 (87.18)	Yes
A0M8Q6	1.024	0.0138	1.743	0.08125	(0.9970, 1.0530)	0.372	Immunoglobulin lambda constant 7 OS=Homo sapiens OX=9606 GN=IGLC7 PE=1 SV=3	39 (100)	No
P00739	0.9527	0.0279	-1.734	0.08292	(0.9020, 1.0060)	0.372	Haptoglobin-related protein OS=Homo sapiens OX=9606 GN=HPR PE=2 SV=2	39 (100)	No
Q8N697	1.032	0.032	1.733	0.08301	(0.9959, 1.0700)	0.372	Solute carrier family 15 member 4 OS=Homo sapiens OX=9606 GN=SLC15A4 PE=1 SV=1	34 (87.18)	Yes
P06276	0.9446	0.0333	-1.709	0.0874	(0.8849, 1.0080)	0.3725	Cholinesterase OS=Homo sapiens OX=9606 GN=BCHE PE=1 SV=1	39 (100)	No
P01034	1.042	0.031	1.702	0.08884	(0.9938, 1.0930)	0.3725	Cystatin-C OS=Homo sapiens OX=9606 GN=CST3 PE=1 SV=1	24 (61.54)	Yes
Q96L93	0.9776	0.0174	-1.701	0.08887	(0.9525, 1.0030)	0.3725	Kinesin-like protein KIF16B OS=Homo sapiens OX=9606 GN=KIF16B PE=1 SV=2	24 (61.54)	Yes
P06310	1.026	0.0151	1.7	0.08919	(0.9961, 1.0570)	0.3725	Immunoglobulin kappa variable 2-30 OS=Homo sapiens OX=9606 GN=IGKV2-30 PE=3 SV=2	39 (100)	No
Q13206	1.038	0.0267	1.7	0.08922	(0.9943, 1.0840)	0.3725	Probable ATP-dependent RNA helicase DDX10 OS=Homo sapiens OX=9606 GN=DDX10 PE=1 SV=2	34 (87.18)	Yes
P02760	1.049	0.0282	1.699	0.08927	(0.9927, 1.1090)	0.3725	Protein AMBP OS=Homo sapiens OX=9606 GN=AMBP PE=1 SV=1	39 (100)	No
P00740	0.936	0.0391	-1.692	0.09069	(0.8670, 1.0110)	0.3731	Coagulation factor IX OS=Homo sapiens OX=9606 GN=F9 PE=1 SV=2	39 (100)	No
O75083	1.014	0.013	1.688	0.09149	(0.9978, 1.0310)	0.3731	WD repeat-containing protein 1 OS=Homo sapiens OX=9606 GN=WDR1 PE=1 SV=4	34 (87.18)	Yes
Q06033	1.04	0.0238	1.671	0.09479	(0.9932, 1.0900)	0.3802	Inter-alpha-trypsin inhibitor heavy chain H3 OS=Homo sapiens OX=9606 GN=ITIH3 PE=1 SV=2	39 (100)	No
P05106	0.9885	0.0126	-1.668	0.09532	(0.9752, 1.0020)	0.3802	Integrin beta-3 OS=Homo sapiens OX=9606 GN=ITGB3 PE=1 SV=2	29 (74.36)	Yes
P48740-2	1.028	0.0253	1.653	0.09823	(0.9949, 1.0620)	0.385	Isoform 2 of Mannan-binding lectin serine protease 1 OS=Homo sapiens OX=9606 GN=MASP1	29 (74.36)	Yes
A0A075B6R2	1.029	0.0172	1.652	0.09863	(0.9947, 1.0640)	0.385	Immunoglobulin heavy variable 4-4 OS=Homo sapiens OX=9606 GN=IGHV4-4 PE=3 SV=2	39 (100)	No
Q15485	0.9611	0.0243	-1.633	0.1024	(0.9164, 1.0080)	0.3925	Ficolin-2 OS=Homo sapiens OX=9606 GN=FCN2 PE=1 SV=2	39 (100)	No
Q12805	1.029	0.0178	1.632	0.1027	(0.9942, 1.0660)	0.3925	EGF-containing fibulin-like extracellular matrix protein 1 OS=Homo sapiens OX=9606 GN=EFEMP1 PE=1 SV=2	39 (100)	No
P00488	1.05	0.0305	1.607	0.108	(0.9893, 1.1150)	0.4073	Coagulation factor XIII A chain OS=Homo sapiens OX=9606 GN=F13A1 PE=1 SV=4	39 (100)	No
P0DOX3	0.9881	0.0075	-1.601	0.1093	(0.9737, 1.0030)	0.4073	Immunoglobulin delta heavy chain OS=Homo sapiens OX=9606 PE=1 SV=1	39 (100)	No
O14791	0.9553	0.0286	-1.598	0.11	(0.9033, 1.0100)	0.4073	Apolipoprotein L1 OS=Homo sapiens OX=9606 GN=APOL1 PE=1 SV=5	39 (100)	No
P09543	1.005	0.0051	1.578	0.1147	(0.9988, 1.0110)	0.4187	2',3'-cyclic-nucleotide 3'-phosphodiesterase OS=Homo sapiens OX=9606 GN=CNP PE=1 SV=2	38 (97.44)	Yes
Q9HC84	1.004	0.003	1.573	0.1156	(0.9991, 1.0080)	0.4187	Mucin-5B OS=Homo sapiens OX=9606 GN=MUC5B PE=1 SV=3	29 (74.36)	Yes
P00747	0.8944	0.0713	-1.565	0.1176	(0.7777, 1.0290)	0.4187	Plasminogen OS=Homo sapiens OX=9606 GN=PLG PE=1 SV=2	39 (100)	No
Q96CV9	1.027	0.0172	1.565	0.1176	(0.9932, 1.0620)	0.4187	Optineurin OS=Homo sapiens OX=9606 GN=OPTN PE=1 SV=3	39 (100)	No
Q15848	1.018	0.0163	1.55	0.1211	(0.9953, 1.0410)	0.4212	Adiponectin OS=Homo sapiens OX=9606 GN=ADIPOQ PE=1 SV=1	34 (87.18)	Yes
Q14679	0.9739	0.0278	-1.55	0.1211	(0.9420, 1.0070)	0.4212	Tubulin polyglutamylase TTLL4 OS=Homo sapiens OX=9606 GN=TTLL4 PE=1 SV=2	24 (61.54)	Yes
Q96PD5	0.9667	0.0411	-1.547	0.1218	(0.9262, 1.0090)	0.4212	N-acetylmuramoyl-L-alanine amidase OS=Homo sapiens OX=9606 GN=PGLYRP2 PE=1 SV=1	34 (87.18)	Yes
P26447	0.99	0.0127	-1.54	0.1235	(0.9775, 1.0030)	0.4228	Protein S100-A4 OS=Homo sapiens OX=9606 GN=S100A4 PE=1 SV=1	29 (74.36)	Yes
P05543	1.038	0.0244	1.517	0.1293	(0.9892, 1.0880)	0.4364	Thyroxine-binding globulin OS=Homo sapiens OX=9606 GN=SERPINA7 PE=1 SV=2	39 (100)	No
P05546	0.9381	0.0422	-1.515	0.1298	(0.8637, 1.0190)	0.4364	Heparin cofactor 2 OS=Homo sapiens OX=9606 GN=SERPIND1 PE=1 SV=3	39 (100)	No
Q86UK0	0.9991	0.0012	-1.497	0.1345	(0.9979, 1.0000)	0.4479	ATP-binding cassette sub-family A member 12 OS=Homo sapiens OX=9606 GN=ABCA12 PE=1 SV=3	24 (61.54)	Yes
P22792	0.9332	0.0464	-1.49	0.1363	(0.8521, 1.0220)	0.4497	Carboxypeptidase N subunit 2 OS=Homo sapiens OX=9606 GN=CPN2 PE=1 SV=3	39 (100)	No
P51884	1.044	0.0296	1.46	0.1443	(0.9853, 1.1070)	0.4694	Lumican OS=Homo sapiens OX=9606 GN=LUM PE=1 SV=2	39 (100)	No
P07333	0.9755	0.0319	-1.455	0.1456	(0.9435, 1.0090)	0.4694	Macrophage colony-stimulating factor 1 receptor OS=Homo sapiens OX=9606 GN=CSF1R PE=1 SV=2	24 (61.54)	Yes
P06331	1.015	0.01	1.453	0.1461	(0.9949, 1.0350)	0.4694	Immunoglobulin heavy variable 4-34 OS=Homo sapiens OX=9606 GN=IGHV4-34 PE=1 SV=2	39 (100)	No
Q9NQ79	1.022	0.0208	1.446	0.1482	(0.9922, 1.0530)	0.472	Cartilage acidic protein 1 OS=Homo sapiens OX=9606 GN=CRTAC1 PE=1 SV=2	34 (87.18)	Yes
P05090	1.058	0.0393	1.436	0.1511	(0.9796, 1.1430)	0.4749	Apolipoprotein D OS=Homo sapiens OX=9606 GN=APOD PE=1 SV=1	39 (100)	No
P00915	1.012	0.0082	1.431	0.1525	(0.9957, 1.0280)	0.4749	Carbonic anhydrase 1 OS=Homo sapiens OX=9606 GN=CA1 PE=1 SV=2	39 (100)	No
P43251	0.956	0.0389	-1.421	0.1553	(0.8985, 1.0170)	0.4749	Biotinidase OS=Homo sapiens OX=9606 GN=BTD PE=1 SV=2	24 (61.54)	Yes
P02750	1.032	0.022	1.419	0.156	(0.9882, 1.0770)	0.4749	Leucine-rich alpha-2-glycoprotein OS=Homo sapiens OX=9606 GN=LRG1 PE=1 SV=2	39 (100)	No
P69905	1.012	0.0082	1.415	0.157	(0.9955, 1.0280)	0.4749	Hemoglobin subunit alpha OS=Homo sapiens OX=9606 GN=HBA1 PE=1 SV=2	39 (100)	No
P13796	0.9847	0.017	-1.412	0.158	(0.9638, 1.0060)	0.4749	Plastin-2 OS=Homo sapiens OX=9606 GN=LCP1 PE=1 SV=6	34 (87.18)	Yes
P02743	0.9658	0.0247	-1.409	0.1589	(0.9203, 1.0140)	0.4749	Serum amyloid P-component OS=Homo sapiens OX=9606 GN=APCS PE=1 SV=2	39 (100)	No
O94812	0.9654	0.0359	-1.405	0.1599	(0.9191, 1.0140)	0.4749	BAI1-associated protein 3 OS=Homo sapiens OX=9606 GN=BAIAP3 PE=1 SV=2	30 (76.92)	Yes
A0A087WW87	0.9731	0.0194	-1.402	0.1609	(0.9368, 1.0110)	0.4749	Immunoglobulin kappa variable 2-40 OS=Homo sapiens OX=9606 GN=IGKV2-40 PE=3 SV=2	39 (100)	No
P04278	1.015	0.011	1.389	0.1649	(0.9937, 1.0380)	0.4827	Sex hormone-binding globulin OS=Homo sapiens OX=9606 GN=SHBG PE=1 SV=2	39 (100)	No
P06727	1.017	0.0125	1.369	0.1708	(0.9927, 1.0420)	0.4932	Apolipoprotein A-IV OS=Homo sapiens OX=9606 GN=APOA4 PE=1 SV=3	39 (100)	No
Q01459	0.9749	0.0281	-1.364	0.1727	(0.9400, 1.0110)	0.4932	Di-N-acetylchitobiase OS=Homo sapiens OX=9606 GN=CTBS PE=1 SV=1	29 (74.36)	Yes
P0DP25	0.9855	0.0185	-1.355	0.1756	(0.9649, 1.0070)	0.4932	Calmodulin-3 OS=Homo sapiens OX=9606 GN=CALM3 PE=1 SV=1	24 (61.54)	Yes
A0A0G2JS06	1.011	0.0077	1.353	0.1759	(0.9953, 1.0260)	0.4932	Immunoglobulin lambda variable 5-39 OS=Homo sapiens OX=9606 GN=IGLV5-39 PE=3 SV=1	39 (100)	No
P68871	1.011	0.0081	1.35	0.1771	(0.9951, 1.0270)	0.4932	Hemoglobin subunit beta OS=Homo sapiens OX=9606 GN=HBB PE=1 SV=2	39 (100)	No
P61224	0.9857	0.0155	-1.349	0.1775	(0.9653, 1.0070)	0.4932	Ras-related protein Rap-1b OS=Homo sapiens OX=9606 GN=RAP1B PE=1 SV=1	29 (74.36)	Yes
P35542	0.9764	0.0177	-1.346	0.1784	(0.9431, 1.0110)	0.4932	Serum amyloid A-4 protein OS=Homo sapiens OX=9606 GN=SAA4 PE=1 SV=2	39 (100)	No
P32119	1.012	0.0089	1.332	0.183	(0.9944, 1.0300)	0.4932	Peroxiredoxin-2 OS=Homo sapiens OX=9606 GN=PRDX2 PE=1 SV=5	39 (100)	No
A0A0C4DH25	0.9761	0.0182	-1.329	0.1838	(0.9419, 1.0120)	0.4932	Immunoglobulin kappa variable 3D-20 OS=Homo sapiens OX=9606 GN=IGKV3D-20 PE=3 SV=1	39 (100)	No
P01031	0.9405	0.0464	-1.322	0.186	(0.8587, 1.0300)	0.4932	Complement C5 OS=Homo sapiens OX=9606 GN=C5 PE=1 SV=4	39 (100)	No
Q9UJC3	1.016	0.0165	1.32	0.1867	(0.9922, 1.0410)	0.4932	Protein Hook homolog 1 OS=Homo sapiens OX=9606 GN=HOOK1 PE=1 SV=2	20 (51.28)	Yes
Q5T013	1.075	0.0505	1.316	0.1881	(0.9654, 1.1960)	0.4932	Putative hydroxypyruvate isomerase OS=Homo sapiens OX=9606 GN=HYI PE=1 SV=2	34 (87.18)	Yes
P03952	0.9421	0.0454	-1.313	0.1891	(0.8618, 1.0300)	0.4932	Plasma kallikrein OS=Homo sapiens OX=9606 GN=KLKB1 PE=1 SV=1	39 (100)	No
P27918	1.034	0.0252	1.313	0.1892	(0.9838, 1.0860)	0.4932	Properdin OS=Homo sapiens OX=9606 GN=CFP PE=1 SV=2	39 (100)	No
P04114	1.06	0.0448	1.304	0.1922	(0.9710, 1.1570)	0.4932	Apolipoprotein B-100 OS=Homo sapiens OX=9606 GN=APOB PE=1 SV=2	39 (100)	No
P07477	1.088	0.0648	1.303	0.1925	(0.9583, 1.2360)	0.4932	Trypsin-1 OS=Homo sapiens OX=9606 GN=PRSS1 PE=1 SV=1	39 (100)	No
Q96QK1	0.9786	0.0301	-1.299	0.194	(0.9473, 1.0110)	0.4932	Vacuolar protein sorting-associated protein 35 OS=Homo sapiens OX=9606 GN=VPS35 PE=1 SV=2	24 (61.54)	Yes
Q9BTC0-1	0.9933	0.0108	-1.298	0.1942	(0.9833, 1.0030)	0.4932	Isoform 1 of Death-inducer obliterator 1 OS=Homo sapiens OX=9606 GN=DIDO1	24 (61.54)	Yes
Q96KN2	1.021	0.0233	1.295	0.1952	(0.9895, 1.0530)	0.4932	Beta-Ala-His dipeptidase OS=Homo sapiens OX=9606 GN=CNDP1 PE=1 SV=4	34 (87.18)	Yes
P08571	1.029	0.0276	1.29	0.1972	(0.9855, 1.0730)	0.4932	Monocyte differentiation antigen CD14 OS=Homo sapiens OX=9606 GN=CD14 PE=1 SV=2	34 (87.18)	Yes
P29401	0.9919	0.0101	-1.288	0.1978	(0.9796, 1.0040)	0.4932	Transketolase OS=Homo sapiens OX=9606 GN=TKT PE=1 SV=3	29 (74.36)	Yes
A0A0B4J1Y8	1.013	0.01	1.286	0.1983	(0.9933, 1.0330)	0.4932	Immunoglobulin lambda variable 9-49 OS=Homo sapiens OX=9606 GN=IGLV9-49 PE=1 SV=1	39 (100)	No
P84243	1.003	0.0028	1.267	0.205	(0.9983, 1.0080)	0.4973	Histone H3.3 OS=Homo sapiens OX=9606 GN=H3F3A PE=1 SV=2	34 (87.18)	Yes
P69891	1.007	0.0094	1.266	0.2056	(0.9964, 1.0170)	0.4973	Hemoglobin subunit gamma-1 OS=Homo sapiens OX=9606 GN=HBG1 PE=1 SV=2	29 (74.36)	Yes
A0A0A0MRZ8	1.029	0.023	1.259	0.208	(0.9840, 1.0770)	0.4973	Immunoglobulin kappa variable 3D-11 OS=Homo sapiens OX=9606 GN=IGKV3D-11 PE=3 SV=6	39 (100)	No
P19827	0.9241	0.0628	-1.258	0.2084	(0.8171, 1.0450)	0.4973	Inter-alpha-trypsin inhibitor heavy chain H1 OS=Homo sapiens OX=9606 GN=ITIH1 PE=1 SV=3	39 (100)	No
P01704	0.9833	0.0189	-1.258	0.2085	(0.9579, 1.0090)	0.4973	Immunoglobulin lambda variable 2-14 OS=Homo sapiens OX=9606 GN=IGLV2-14 PE=1 SV=2	29 (74.36)	Yes
P15169	0.9614	0.0314	-1.255	0.2094	(0.9040, 1.0220)	0.4973	Carboxypeptidase N catalytic chain OS=Homo sapiens OX=9606 GN=CPN1 PE=1 SV=1	39 (100)	No
P02652	0.9722	0.0225	-1.255	0.2096	(0.9304, 1.0160)	0.4973	Apolipoprotein A-II OS=Homo sapiens OX=9606 GN=APOA2 PE=1 SV=1	39 (100)	No
O00468	1.01	0.0077	1.245	0.2131	(0.9945, 1.0250)	0.4996	Agrin OS=Homo sapiens OX=9606 GN=AGRN PE=1 SV=6	39 (100)	No
P02765	1.067	0.0526	1.242	0.2141	(0.9630, 1.1830)	0.4996	Alpha-2-HS-glycoprotein OS=Homo sapiens OX=9606 GN=AHSG PE=1 SV=2	39 (100)	No
P01782	1.012	0.0095	1.238	0.2159	(0.9931, 1.0310)	0.4996	Immunoglobulin heavy variable 3-9 OS=Homo sapiens OX=9606 GN=IGHV3-9 PE=1 SV=2	39 (100)	No
P22891	0.9864	0.0186	-1.237	0.2161	(0.9651, 1.0080)	0.4996	Vitamin K-dependent protein Z OS=Homo sapiens OX=9606 GN=PROZ PE=1 SV=2	34 (87.18)	Yes
Q9NZD8	1.026	0.0295	1.233	0.2177	(0.9852, 1.0680)	0.5	Maspardin OS=Homo sapiens OX=9606 GN=SPG21 PE=1 SV=1	29 (74.36)	Yes
P01344	1.082	0.0435	1.229	0.219	(0.9543, 1.2260)	0.5	Insulin-like growth factor II OS=Homo sapiens OX=9606 GN=IGF2 PE=1 SV=1	29 (74.36)	Yes
P36955	1.028	0.0229	1.222	0.2219	(0.9832, 1.0760)	0.5031	Pigment epithelium-derived factor OS=Homo sapiens OX=9606 GN=SERPINF1 PE=1 SV=4	39 (100)	No
P07360	0.9667	0.0278	-1.218	0.2231	(0.9154, 1.0210)	0.5031	Complement component C8 gamma chain OS=Homo sapiens OX=9606 GN=C8G PE=1 SV=3	39 (100)	No
P07195	1.013	0.0165	1.213	0.2251	(0.9919, 1.0350)	0.5044	L-lactate dehydrogenase B chain OS=Homo sapiens OX=9606 GN=LDHB PE=1 SV=2	34 (87.18)	Yes
P36980	0.9836	0.0138	-1.204	0.2286	(0.9574, 1.0100)	0.5092	Complement factor H-related protein 2 OS=Homo sapiens OX=9606 GN=CFHR2 PE=1 SV=1	39 (100)	No
P01780	1.023	0.0188	1.187	0.2353	(0.9856, 1.0610)	0.5157	Immunoglobulin heavy variable 3-7 OS=Homo sapiens OX=9606 GN=IGHV3-7 PE=1 SV=2	39 (100)	No
P04040	1.013	0.0111	1.183	0.237	(0.9914, 1.0360)	0.5157	Catalase OS=Homo sapiens OX=9606 GN=CAT PE=1 SV=3	39 (100)	No
P00738	0.9785	0.0184	-1.182	0.2372	(0.9437, 1.0140)	0.5157	Haptoglobin OS=Homo sapiens OX=9606 GN=HP PE=1 SV=1	39 (100)	No
P03950	1.038	0.0267	1.182	0.2373	(0.9760, 1.1030)	0.5157	Angiogenin OS=Homo sapiens OX=9606 GN=ANG PE=1 SV=1	29 (74.36)	Yes
P18065	1.014	0.0149	1.154	0.2485	(0.9902, 1.0390)	0.5367	Insulin-like growth factor-binding protein 2 OS=Homo sapiens OX=9606 GN=IGFBP2 PE=1 SV=2	29 (74.36)	Yes
Q86UP2	1.01	0.0144	1.148	0.2509	(0.9933, 1.0260)	0.5367	Kinectin OS=Homo sapiens OX=9606 GN=KTN1 PE=1 SV=1	34 (87.18)	Yes
P11362	1.023	0.0202	1.147	0.2513	(0.9840, 1.0640)	0.5367	Fibroblast growth factor receptor 1 OS=Homo sapiens OX=9606 GN=FGFR1 PE=1 SV=3	29 (74.36)	Yes
Q96IY4	0.9665	0.0305	-1.117	0.2639	(0.9105, 1.0260)	0.559	Carboxypeptidase B2 OS=Homo sapiens OX=9606 GN=CPB2 PE=1 SV=2	39 (100)	No
Q9BY77	1.007	0.0117	1.115	0.2648	(0.9944, 1.0210)	0.559	Polymerase delta-interacting protein 3 OS=Homo sapiens OX=9606 GN=POLDIP3 PE=1 SV=2	29 (74.36)	Yes
P01599	0.9765	0.0225	-1.111	0.2665	(0.9363, 1.0180)	0.5592	Immunoglobulin kappa variable 1-17 OS=Homo sapiens OX=9606 GN=IGKV1-17 PE=1 SV=2	34 (87.18)	Yes
P07358	0.9601	0.0369	-1.102	0.2706	(0.8931, 1.0320)	0.5644	Complement component C8 beta chain OS=Homo sapiens OX=9606 GN=C8B PE=1 SV=3	39 (100)	No
P02786	1.04	0.057	1.097	0.2728	(0.9697, 1.1150)	0.5659	Transferrin receptor protein 1 OS=Homo sapiens OX=9606 GN=TFRC PE=1 SV=2	20 (51.28)	Yes
P41252	1.007	0.0104	1.088	0.2768	(0.9945, 1.0190)	0.5669	Isoleucine--tRNA ligase, cytoplasmic OS=Homo sapiens OX=9606 GN=IARS PE=1 SV=2	20 (51.28)	Yes
A0A0A0MT89	1.022	0.0204	1.086	0.2777	(0.9823, 1.0640)	0.5669	Immunoglobulin kappa joining 1 OS=Homo sapiens OX=9606 GN=IGKJ1 PE=4 SV=2	39 (100)	No
P12259	0.9586	0.039	-1.085	0.278	(0.8880, 1.0350)	0.5669	Coagulation factor V OS=Homo sapiens OX=9606 GN=F5 PE=1 SV=4	39 (100)	No
O75882	0.9601	0.0378	-1.079	0.2804	(0.8916, 1.0340)	0.568	Attractin OS=Homo sapiens OX=9606 GN=ATRN PE=1 SV=2	39 (100)	No
Q9NP80	1.007	0.0091	1.077	0.2817	(0.9942, 1.0200)	0.568	Calcium-independent phospholipase A2-gamma OS=Homo sapiens OX=9606 GN=PNPLA8 PE=1 SV=1	29 (74.36)	Yes
P23142	1.026	0.024	1.068	0.2854	(0.9788, 1.0760)	0.5723	Fibulin-1 OS=Homo sapiens OX=9606 GN=FBLN1 PE=1 SV=4	39 (100)	No
P41222	1.012	0.0114	1.051	0.2935	(0.9897, 1.0350)	0.5853	Prostaglandin-H2 D-isomerase OS=Homo sapiens OX=9606 GN=PTGDS PE=1 SV=1	39 (100)	No
Q08380	0.9832	0.0164	-1.034	0.3011	(0.9521, 1.0150)	0.593	Galectin-3-binding protein OS=Homo sapiens OX=9606 GN=LGALS3BP PE=1 SV=1	39 (100)	No
P00558	0.9919	0.0123	-1.031	0.3026	(0.9767, 1.0070)	0.593	Phosphoglycerate kinase 1 OS=Homo sapiens OX=9606 GN=PGK1 PE=1 SV=3	24 (61.54)	Yes
Q12888	0.9752	0.0244	-1.031	0.3028	(0.9296, 1.0230)	0.593	TP53-binding protein 1 OS=Homo sapiens OX=9606 GN=TP53BP1 PE=1 SV=2	39 (100)	No
P02679	0.9667	0.033	-1.025	0.3052	(0.9062, 1.0310)	0.593	Fibrinogen gamma chain OS=Homo sapiens OX=9606 GN=FGG PE=1 SV=3	39 (100)	No
P05160	1.022	0.0214	1.025	0.3055	(0.9802, 1.0660)	0.593	Coagulation factor XIII B chain OS=Homo sapiens OX=9606 GN=F13B PE=1 SV=3	39 (100)	No
P00748	0.9707	0.0293	-1.017	0.3094	(0.9165, 1.0280)	0.5973	Coagulation factor XII OS=Homo sapiens OX=9606 GN=F12 PE=1 SV=3	39 (100)	No
P02763	1.02	0.0196	1.006	0.3146	(0.9815, 1.0600)	0.5983	Alpha-1-acid glycoprotein 1 OS=Homo sapiens OX=9606 GN=ORM1 PE=1 SV=1	39 (100)	No
P00734	0.964	0.0364	-1.005	0.315	(0.8976, 1.0350)	0.5983	Prothrombin OS=Homo sapiens OX=9606 GN=F2 PE=1 SV=2	39 (100)	No
P00751	0.961	0.0398	-1.002	0.3165	(0.8889, 1.0390)	0.5983	Complement factor B OS=Homo sapiens OX=9606 GN=CFB PE=1 SV=2	39 (100)	No
P22105-1	1.015	0.0242	1.001	0.3167	(0.9861, 1.0440)	0.5983	Isoform 3 of Tenascin-X OS=Homo sapiens OX=9606 GN=TNXB	24 (61.54)	Yes
P06703	1.014	0.0091	0.9972	0.3187	(0.9870, 1.0410)	0.5983	Protein S100-A6 OS=Homo sapiens OX=9606 GN=S100A6 PE=1 SV=1	34 (87.18)	Yes
P07737	0.9931	0.0116	-0.9924	0.321	(0.9797, 1.0070)	0.5983	Profilin-1 OS=Homo sapiens OX=9606 GN=PFN1 PE=1 SV=2	34 (87.18)	Yes
Q9HDC9	1.02	0.0196	0.9916	0.3214	(0.9812, 1.0600)	0.5983	Adipocyte plasma membrane-associated protein OS=Homo sapiens OX=9606 GN=APMAP PE=1 SV=2	39 (100)	No
P0DOX7	1.014	0.0145	0.9856	0.3243	(0.9860, 1.0440)	0.6007	Immunoglobulin kappa light chain OS=Homo sapiens OX=9606 PE=1 SV=1	39 (100)	No
Q14624-2	0.9846	0.0212	-0.9797	0.3272	(0.9545, 1.0160)	0.6029	Isoform 2 of Inter-alpha-trypsin inhibitor heavy chain H4 OS=Homo sapiens OX=9606 GN=ITIH4	24 (61.54)	Yes
P00918	1.009	0.0121	0.9619	0.3361	(0.9906, 1.0280)	0.6138	Carbonic anhydrase 2 OS=Homo sapiens OX=9606 GN=CA2 PE=1 SV=2	34 (87.18)	Yes
Q7L2Z9	1.006	0.0109	0.9611	0.3365	(0.9941, 1.0170)	0.6138	Centromere protein Q OS=Homo sapiens OX=9606 GN=CENPQ PE=1 SV=1	24 (61.54)	Yes
P02655	0.9814	0.0196	-0.9554	0.3394	(0.9444, 1.0200)	0.616	Apolipoprotein C-II OS=Homo sapiens OX=9606 GN=APOC2 PE=1 SV=1	39 (100)	No
P09172	0.9884	0.0201	-0.9503	0.342	(0.9650, 1.0120)	0.6176	Dopamine beta-hydroxylase OS=Homo sapiens OX=9606 GN=DBH PE=1 SV=3	29 (74.36)	Yes
P02746	1.022	0.0302	0.9427	0.3458	(0.9772, 1.0680)	0.6215	Complement C1q subcomponent subunit B OS=Homo sapiens OX=9606 GN=C1QB PE=1 SV=3	34 (87.18)	Yes
Q92552	1.018	0.0187	0.9383	0.3481	(0.9811, 1.0560)	0.6225	28S ribosomal protein S27, mitochondrial OS=Homo sapiens OX=9606 GN=MRPS27 PE=1 SV=3	39 (100)	No
P07357	0.9643	0.0392	-0.9273	0.3537	(0.8929, 1.0410)	0.6294	Complement component C8 alpha chain OS=Homo sapiens OX=9606 GN=C8A PE=1 SV=2	39 (100)	No
Q9H8M5	1.011	0.0133	0.9241	0.3554	(0.9879, 1.0340)	0.6294	Metal transporter CNNM2 OS=Homo sapiens OX=9606 GN=CNNM2 PE=1 SV=2	34 (87.18)	Yes
Q9UKA4	1.008	0.0165	0.9207	0.3572	(0.9909, 1.0260)	0.6295	A-kinase anchor protein 11 OS=Homo sapiens OX=9606 GN=AKAP11 PE=1 SV=1	20 (51.28)	Yes
A0A075B6I9	1.01	0.0126	0.9143	0.3605	(0.9889, 1.0310)	0.63	Immunoglobulin lambda variable 7-46 OS=Homo sapiens OX=9606 GN=IGLV7-46 PE=3 SV=4	34 (87.18)	Yes
P43652	0.9813	0.0207	-0.9103	0.3627	(0.9424, 1.0220)	0.63	Afamin OS=Homo sapiens OX=9606 GN=AFM PE=1 SV=1	39 (100)	No
P02745	1.027	0.0289	0.9091	0.3633	(0.9701, 1.0860)	0.63	Complement C1q subcomponent subunit A OS=Homo sapiens OX=9606 GN=C1QA PE=1 SV=2	39 (100)	No
P02747	1.034	0.0365	0.9069	0.3645	(0.9623, 1.1100)	0.63	Complement C1q subcomponent subunit C OS=Homo sapiens OX=9606 GN=C1QC PE=1 SV=3	39 (100)	No
P01701	1.012	0.0132	0.9008	0.3677	(0.9862, 1.0380)	0.6326	Immunoglobulin lambda variable 1-51 OS=Homo sapiens OX=9606 GN=IGLV1-51 PE=1 SV=2	39 (100)	No
P02671	0.9722	0.0319	-0.885	0.3762	(0.9134, 1.0350)	0.6441	Fibrinogen alpha chain OS=Homo sapiens OX=9606 GN=FGA PE=1 SV=2	39 (100)	No
P06702	0.9951	0.0056	-0.8748	0.3817	(0.9841, 1.0060)	0.6505	Protein S100-A9 OS=Homo sapiens OX=9606 GN=S100A9 PE=1 SV=1	39 (100)	No
P01834	1.018	0.0208	0.8679	0.3855	(0.9775, 1.0610)	0.6522	Immunoglobulin kappa constant OS=Homo sapiens OX=9606 GN=IGKC PE=1 SV=2	39 (100)	No
Q8N9I5	1.019	0.025	0.8663	0.3863	(0.9771, 1.0620)	0.6522	Fatty acid desaturase 6 OS=Homo sapiens OX=9606 GN=FADS6 PE=2 SV=2	29 (74.36)	Yes
A1KZ92	0.9959	0.0072	-0.8487	0.396	(0.9865, 1.0050)	0.6571	Peroxidasin-like protein OS=Homo sapiens OX=9606 GN=PXDNL PE=1 SV=3	34 (87.18)	Yes
P0C0L5	0.9859	0.0168	-0.8475	0.3967	(0.9541, 1.0190)	0.6571	Complement C4-B OS=Homo sapiens OX=9606 GN=C4B PE=1 SV=2	39 (100)	No
P08185	1.038	0.0437	0.8466	0.3972	(0.9525, 1.1300)	0.6571	Corticosteroid-binding globulin OS=Homo sapiens OX=9606 GN=SERPINA6 PE=1 SV=1	39 (100)	No
P05155	0.9782	0.026	-0.845	0.3981	(0.9296, 1.0290)	0.6571	Plasma protease C1 inhibitor OS=Homo sapiens OX=9606 GN=SERPING1 PE=1 SV=2	39 (100)	No
Q9Y4C1	1.004	0.0084	0.8435	0.3989	(0.9941, 1.0150)	0.6571	Lysine-specific demethylase 3A OS=Homo sapiens OX=9606 GN=KDM3A PE=1 SV=4	24 (61.54)	Yes
Q96AE4	1.014	0.0263	0.8415	0.4001	(0.9815, 1.0480)	0.6571	Far upstream element-binding protein 1 OS=Homo sapiens OX=9606 GN=FUBP1 PE=1 SV=3	24 (61.54)	Yes
P07237	1.012	0.0212	0.8376	0.4022	(0.9840, 1.0410)	0.6577	Protein disulfide-isomerase OS=Homo sapiens OX=9606 GN=P4HB PE=1 SV=3	29 (74.36)	Yes
P49908	0.9758	0.0293	-0.8341	0.4042	(0.9213, 1.0340)	0.658	Selenoprotein P OS=Homo sapiens OX=9606 GN=SELENOP PE=1 SV=3	39 (100)	No
P02042	1.006	0.0069	0.8245	0.4097	(0.9922, 1.0190)	0.6639	Hemoglobin subunit delta OS=Homo sapiens OX=9606 GN=HBD PE=1 SV=2	39 (100)	No
Q9P2M4	1.006	0.007	0.8123	0.4166	(0.9920, 1.0200)	0.6722	TBC1 domain family member 14 OS=Homo sapiens OX=9606 GN=TBC1D14 PE=1 SV=3	39 (100)	No
P62328	1.01	0.0127	0.7999	0.4238	(0.9854, 1.0360)	0.6786	Thymosin beta-4 OS=Homo sapiens OX=9606 GN=TMSB4X PE=1 SV=2	39 (100)	No
Q9BXR6	0.9856	0.022	-0.7948	0.4267	(0.9509, 1.0220)	0.6786	Complement factor H-related protein 5 OS=Homo sapiens OX=9606 GN=CFHR5 PE=1 SV=1	34 (87.18)	Yes
P01714	1.009	0.0109	0.7933	0.4276	(0.9873, 1.0310)	0.6786	Immunoglobulin lambda variable 3-19 OS=Homo sapiens OX=9606 GN=IGLV3-19 PE=1 SV=2	39 (100)	No
P05109	0.996	0.0051	-0.7924	0.4281	(0.9861, 1.0060)	0.6786	Protein S100-A8 OS=Homo sapiens OX=9606 GN=S100A8 PE=1 SV=1	39 (100)	No
O95497	1.012	0.0207	0.7865	0.4316	(0.9822, 1.0430)	0.6798	Pantetheinase OS=Homo sapiens OX=9606 GN=VNN1 PE=1 SV=2	24 (61.54)	Yes
A0A0A0MT36	1.008	0.0103	0.7818	0.4343	(0.9878, 1.0290)	0.6798	Immunoglobulin kappa variable 6D-21 OS=Homo sapiens OX=9606 GN=IGKV6D-21 PE=3 SV=1	35 (89.74)	Yes
A0A0C4DH68	1.01	0.0131	0.7816	0.4345	(0.9847, 1.0370)	0.6798	Immunoglobulin kappa variable 2-24 OS=Homo sapiens OX=9606 GN=IGKV2-24 PE=3 SV=1	39 (100)	No
P63267	0.9935	0.0117	-0.7686	0.4422	(0.9770, 1.0100)	0.6889	Actin, gamma-enteric smooth muscle OS=Homo sapiens OX=9606 GN=ACTG2 PE=1 SV=1	34 (87.18)	Yes
P0DOY2	1.017	0.0221	0.758	0.4484	(0.9738, 1.0620)	0.6956	Immunoglobulin lambda constant 2 OS=Homo sapiens OX=9606 GN=IGLC2 PE=1 SV=1	39 (100)	No
Q8N4C6	1.003	0.0065	0.7547	0.4504	(0.9955, 1.0100)	0.6958	Ninein OS=Homo sapiens OX=9606 GN=NIN PE=1 SV=4	29 (74.36)	Yes
P05452	1.026	0.0352	0.7382	0.4604	(0.9579, 1.1000)	0.7057	Tetranectin OS=Homo sapiens OX=9606 GN=CLEC3B PE=1 SV=3	39 (100)	No
Q15942	1.005	0.011	0.7376	0.4608	(0.9914, 1.0190)	0.7057	Zyxin OS=Homo sapiens OX=9606 GN=ZYX PE=1 SV=1	34 (87.18)	Yes
Q9H299	1.008	0.0111	0.72	0.4715	(0.9864, 1.0300)	0.7078	SH3 domain-binding glutamic acid-rich-like protein 3 OS=Homo sapiens OX=9606 GN=SH3BGRL3 PE=1 SV=1	39 (100)	No
Q13103	1.007	0.014	0.7191	0.4721	(0.9889, 1.0240)	0.7078	Secreted phosphoprotein 24 OS=Homo sapiens OX=9606 GN=SPP2 PE=1 SV=1	34 (87.18)	Yes
P23083	0.9896	0.0163	-0.7183	0.4726	(0.9618, 1.0180)	0.7078	Immunoglobulin heavy variable 1-2 OS=Homo sapiens OX=9606 GN=IGHV1-2 PE=1 SV=2	25 (64.10)	Yes
P02790	0.9647	0.0501	-0.7177	0.4729	(0.8744, 1.0640)	0.7078	Hemopexin OS=Homo sapiens OX=9606 GN=HPX PE=1 SV=2	39 (100)	No
P02675	0.9735	0.0375	-0.7171	0.4733	(0.9045, 1.0480)	0.7078	Fibrinogen beta chain OS=Homo sapiens OX=9606 GN=FGB PE=1 SV=2	39 (100)	No
P35858	0.9858	0.02	-0.7143	0.4751	(0.9479, 1.0250)	0.7078	Insulin-like growth factor-binding protein complex acid labile subunit OS=Homo sapiens OX=9606 GN=IGFALS PE=1 SV=1	39 (100)	No
Q15166	1.011	0.0214	0.7131	0.4758	(0.9807, 1.0430)	0.7078	Serum paraoxonase/lactonase 3 OS=Homo sapiens OX=9606 GN=PON3 PE=1 SV=3	34 (87.18)	Yes
A0A0B4J1U7	1.008	0.0111	0.7095	0.478	(0.9862, 1.0300)	0.7082	Immunoglobulin heavy variable 6-1 OS=Homo sapiens OX=9606 GN=IGHV6-1 PE=3 SV=1	39 (100)	No
P01706	1.011	0.0141	0.7003	0.4837	(0.9805, 1.0420)	0.7138	Immunoglobulin lambda variable 2-11 OS=Homo sapiens OX=9606 GN=IGLV2-11 PE=1 SV=2	25 (64.10)	Yes
P01859	1.01	0.0141	0.6907	0.4897	(0.9823, 1.0380)	0.7179	Immunoglobulin heavy constant gamma 2 OS=Homo sapiens OX=9606 GN=IGHG2 PE=1 SV=2	39 (100)	No
P0DOX2	0.9931	0.0101	-0.6895	0.4905	(0.9736, 1.0130)	0.7179	Immunoglobulin alpha-2 heavy chain OS=Homo sapiens OX=9606 PE=1 SV=2	39 (100)	No
O76021	1.002	0.0043	0.6785	0.4974	(0.9965, 1.0070)	0.7197	Ribosomal L1 domain-containing protein 1 OS=Homo sapiens OX=9606 GN=RSL1D1 PE=1 SV=3	29 (74.36)	Yes
P03951	0.9778	0.0331	-0.6783	0.4976	(0.9164, 1.0430)	0.7197	Coagulation factor XI OS=Homo sapiens OX=9606 GN=F11 PE=1 SV=1	39 (100)	No
P02741	0.9969	0.0064	-0.6782	0.4976	(0.9880, 1.0060)	0.7197	C-reactive protein OS=Homo sapiens OX=9606 GN=CRP PE=1 SV=1	29 (74.36)	Yes
P01742	1.005	0.0076	0.6684	0.5039	(0.9902, 1.0200)	0.7218	Immunoglobulin heavy variable 1-69 OS=Homo sapiens OX=9606 GN=IGHV1-69 PE=1 SV=2	39 (100)	No
A0A0A0MS14	1.004	0.0093	0.6671	0.5047	(0.9920, 1.0160)	0.7218	Immunoglobulin heavy variable 1-45 OS=Homo sapiens OX=9606 GN=IGHV1-45 PE=3 SV=1	29 (74.36)	Yes
P0DJI8	0.9982	0.0027	-0.6665	0.5051	(0.9930, 1.0030)	0.7218	Serum amyloid A-1 protein OS=Homo sapiens OX=9606 GN=SAA1 PE=1 SV=1	39 (100)	No
P19823	0.9752	0.0388	-0.6478	0.5171	(0.9037, 1.0520)	0.7342	Inter-alpha-trypsin inhibitor heavy chain H2 OS=Homo sapiens OX=9606 GN=ITIH2 PE=1 SV=2	39 (100)	No
Q6XZF7	0.9901	0.0286	-0.6467	0.5178	(0.9609, 1.0200)	0.7342	Dynamin-binding protein OS=Homo sapiens OX=9606 GN=DNMBP PE=1 SV=1	20 (51.28)	Yes
O95445	1.017	0.0261	0.6323	0.5272	(0.9660, 1.0700)	0.7392	Apolipoprotein M OS=Homo sapiens OX=9606 GN=APOM PE=1 SV=2	39 (100)	No
P00450	0.9786	0.0342	-0.6313	0.5278	(0.9152, 1.0460)	0.7392	Ceruloplasmin OS=Homo sapiens OX=9606 GN=CP PE=1 SV=1	39 (100)	No
P13671	0.9687	0.0506	-0.6293	0.5292	(0.8772, 1.0700)	0.7392	Complement component C6 OS=Homo sapiens OX=9606 GN=C6 PE=1 SV=3	39 (100)	No
P62937	1.005	0.0085	0.6276	0.5302	(0.9888, 1.0220)	0.7392	Peptidyl-prolyl cis-trans isomerase A OS=Homo sapiens OX=9606 GN=PPIA PE=1 SV=2	39 (100)	No
P02748	1.011	0.0179	0.6169	0.5373	(0.9763, 1.0470)	0.7392	Complement component C9 OS=Homo sapiens OX=9606 GN=C9 PE=1 SV=2	39 (100)	No
P01619	0.9915	0.0139	-0.6162	0.5378	(0.9648, 1.0190)	0.7392	Immunoglobulin kappa variable 3-20 OS=Homo sapiens OX=9606 GN=IGKV3-20 PE=1 SV=2	39 (100)	No
P04275	1.008	0.0182	0.6098	0.542	(0.9818, 1.0360)	0.7392	von Willebrand factor OS=Homo sapiens OX=9606 GN=VWF PE=1 SV=4	34 (87.18)	Yes
Q9P2F6	1.005	0.0132	0.6047	0.5454	(0.9885, 1.0220)	0.7392	Rho GTPase-activating protein 20 OS=Homo sapiens OX=9606 GN=ARHGAP20 PE=1 SV=2	24 (61.54)	Yes
P0DOX8	0.9888	0.0187	-0.603	0.5465	(0.9532, 1.0260)	0.7392	Immunoglobulin lambda-1 light chain OS=Homo sapiens OX=9606 PE=1 SV=1	39 (100)	No
O43678	0.995	0.0129	-0.6023	0.547	(0.9790, 1.0110)	0.7392	NADH dehydrogenase [ubiquinone] 1 alpha subcomplex subunit 2 OS=Homo sapiens OX=9606 GN=NDUFA2 PE=1 SV=3	34 (87.18)	Yes
P02753	1.014	0.0239	0.5994	0.5489	(0.9680, 1.0630)	0.7392	Retinol-binding protein 4 OS=Homo sapiens OX=9606 GN=RBP4 PE=1 SV=3	39 (100)	No
Q03591	0.9939	0.0209	-0.5991	0.5491	(0.9743, 1.0140)	0.7392	Complement factor H-related protein 1 OS=Homo sapiens OX=9606 GN=CFHR1 PE=1 SV=2	24 (61.54)	Yes
Q9NPH3	1.007	0.0224	0.5977	0.55	(0.9840, 1.0310)	0.7392	Interleukin-1 receptor accessory protein OS=Homo sapiens OX=9606 GN=IL1RAP PE=1 SV=2	29 (74.36)	Yes
O75636	1.013	0.0293	0.5963	0.551	(0.9717, 1.0550)	0.7392	Ficolin-3 OS=Homo sapiens OX=9606 GN=FCN3 PE=1 SV=2	34 (87.18)	Yes
P01860	0.9954	0.0078	-0.595	0.5519	(0.9803, 1.0110)	0.7392	Immunoglobulin heavy constant gamma 3 OS=Homo sapiens OX=9606 GN=IGHG3 PE=1 SV=2	39 (100)	No
P02656	0.9925	0.0128	-0.584	0.5592	(0.9679, 1.0180)	0.7463	Apolipoprotein C-III OS=Homo sapiens OX=9606 GN=APOC3 PE=1 SV=1	39 (100)	No
Q9UBX7-1	1.02	0.0456	0.5779	0.5633	(0.9544, 1.0890)	0.7475	Isoform 1 of Kallikrein-11 OS=Homo sapiens OX=9606 GN=KLK11	29 (74.36)	Yes
P05154	0.9869	0.023	-0.5766	0.5642	(0.9434, 1.0320)	0.7475	Plasma serine protease inhibitor OS=Homo sapiens OX=9606 GN=SERPINA5 PE=1 SV=3	39 (100)	No
Q96I99	1.004	0.0091	0.5685	0.5697	(0.9912, 1.0160)	0.7497	Succinate--CoA ligase [GDP-forming] subunit beta, mitochondrial OS=Homo sapiens OX=9606 GN=SUCLG2 PE=1 SV=2	25 (64.10)	Yes
A2NJV5	1.005	0.0096	0.568	0.57	(0.9867, 1.0250)	0.7497	Immunoglobulin kappa variable 2-29 OS=Homo sapiens OX=9606 GN=IGKV2-29 PE=3 SV=2	39 (100)	No
Q15582	0.9857	0.0259	-0.5542	0.5794	(0.9369, 1.0370)	0.7593	Transforming growth factor-beta-induced protein ig-h3 OS=Homo sapiens OX=9606 GN=TGFBI PE=1 SV=1	39 (100)	No
P08519	0.9951	0.009	-0.5479	0.5837	(0.9776, 1.0130)	0.7622	Apolipoprotein(a) OS=Homo sapiens OX=9606 GN=LPA PE=1 SV=1	39 (100)	No
P02774	0.9737	0.0493	-0.5392	0.5898	(0.8840, 1.0730)	0.7673	Vitamin D-binding protein OS=Homo sapiens OX=9606 GN=GC PE=1 SV=2	39 (100)	No
P48740	1.011	0.0281	0.5347	0.5929	(0.9717, 1.0520)	0.7686	Mannan-binding lectin serine protease 1 OS=Homo sapiens OX=9606 GN=MASP1 PE=1 SV=3	29 (74.36)	Yes
A0A0C4DH34	1.007	0.0197	0.5285	0.5972	(0.9801, 1.0360)	0.7686	Immunoglobulin heavy variable 4-28 OS=Homo sapiens OX=9606 GN=IGHV4-28 PE=3 SV=1	29 (74.36)	Yes
P01023	0.9908	0.0175	-0.5258	0.599	(0.9574, 1.0250)	0.7686	Alpha-2-macroglobulin OS=Homo sapiens OX=9606 GN=A2M PE=1 SV=3	39 (100)	No
P33908	1.016	0.0326	0.5256	0.5992	(0.9584, 1.0760)	0.7686	Mannosyl-oligosaccharide 1,2-alpha-mannosidase IA OS=Homo sapiens OX=9606 GN=MAN1A1 PE=1 SV=3	34 (87.18)	Yes
P04196	1.024	0.0463	0.5212	0.6023	(0.9356, 1.1220)	0.7696	Histidine-rich glycoprotein OS=Homo sapiens OX=9606 GN=HRG PE=1 SV=1	39 (100)	No
P02775	0.9929	0.0137	-0.5184	0.6042	(0.9667, 1.0200)	0.7696	Platelet basic protein OS=Homo sapiens OX=9606 GN=PPBP PE=1 SV=3	39 (100)	No
P05156	0.9813	0.0367	-0.5128	0.6081	(0.9131, 1.0550)	0.771	Complement factor I OS=Homo sapiens OX=9606 GN=CFI PE=1 SV=2	39 (100)	No
A0A0C4DH38	1.012	0.0236	0.5089	0.6109	(0.9664, 1.0600)	0.771	Immunoglobulin heavy variable 5-51 OS=Homo sapiens OX=9606 GN=IGHV5-51 PE=3 SV=1	39 (100)	No
P29622	0.9822	0.0354	-0.5077	0.6117	(0.9164, 1.0530)	0.771	Kallistatin OS=Homo sapiens OX=9606 GN=SERPINA4 PE=1 SV=3	39 (100)	No
P11226	0.997	0.0071	-0.5043	0.614	(0.9856, 1.0090)	0.7712	Mannose-binding protein C OS=Homo sapiens OX=9606 GN=MBL2 PE=1 SV=2	34 (87.18)	Yes
P04003	0.9751	0.0505	-0.4987	0.618	(0.8833, 1.0770)	0.7736	C4b-binding protein alpha chain OS=Homo sapiens OX=9606 GN=C4BPA PE=1 SV=2	39 (100)	No
P01624	0.9889	0.0225	-0.495	0.6206	(0.9462, 1.0340)	0.7742	Immunoglobulin kappa variable 3-15 OS=Homo sapiens OX=9606 GN=IGKV3-15 PE=1 SV=2	39 (100)	No
P07225	0.9815	0.0382	-0.4899	0.6242	(0.9107, 1.0580)	0.7752	Vitamin K-dependent protein S OS=Homo sapiens OX=9606 GN=PROS1 PE=1 SV=1	39 (100)	No
O00478	1.008	0.0156	0.4873	0.626	(0.9772, 1.0390)	0.7752	Butyrophilin subfamily 3 member A3 OS=Homo sapiens OX=9606 GN=BTN3A3 PE=1 SV=1	39 (100)	No
P49643	0.996	0.0119	-0.4824	0.6295	(0.9799, 1.0120)	0.7752	DNA primase large subunit OS=Homo sapiens OX=9606 GN=PRIM2 PE=1 SV=2	24 (61.54)	Yes
Q13790	0.9893	0.0291	-0.474	0.6355	(0.9462, 1.0340)	0.7752	Apolipoprotein F OS=Homo sapiens OX=9606 GN=APOF PE=1 SV=2	34 (87.18)	Yes
P81605	1.002	0.005	0.4734	0.6359	(0.9943, 1.0090)	0.7752	Dermcidin OS=Homo sapiens OX=9606 GN=DCD PE=1 SV=2	34 (87.18)	Yes
P02647	0.9868	0.0283	-0.4703	0.6381	(0.9335, 1.0430)	0.7752	Apolipoprotein A-I OS=Homo sapiens OX=9606 GN=APOA1 PE=1 SV=1	39 (100)	No
Q04756	0.9905	0.0317	-0.4694	0.6388	(0.9520, 1.0310)	0.7752	Hepatocyte growth factor activator OS=Homo sapiens OX=9606 GN=HGFAC PE=1 SV=1	34 (87.18)	Yes
P21333	1.003	0.0109	0.4676	0.6401	(0.9902, 1.0160)	0.7752	Filamin-A OS=Homo sapiens OX=9606 GN=FLNA PE=1 SV=4	34 (87.18)	Yes
P01709	1.008	0.024	0.4653	0.6417	(0.9735, 1.0450)	0.7752	Immunoglobulin lambda variable 2-8 OS=Homo sapiens OX=9606 GN=IGLV2-8 PE=1 SV=2	29 (74.36)	Yes
A0A075B6H9	1.005	0.01	0.4638	0.6428	(0.9852, 1.0240)	0.7752	Immunoglobulin lambda variable 4-69 OS=Homo sapiens OX=9606 GN=IGLV4-69 PE=1 SV=1	39 (100)	No
P07996	0.9928	0.0157	-0.4602	0.6454	(0.9627, 1.0240)	0.7757	Thrombospondin-1 OS=Homo sapiens OX=9606 GN=THBS1 PE=1 SV=2	39 (100)	No
Q9UGM5	0.988	0.0277	-0.4374	0.6618	(0.9358, 1.0430)	0.7851	Fetuin-B OS=Homo sapiens OX=9606 GN=FETUB PE=1 SV=2	39 (100)	No
P02776	0.9942	0.0132	-0.4369	0.6622	(0.9688, 1.0200)	0.7851	Platelet factor 4 OS=Homo sapiens OX=9606 GN=PF4 PE=1 SV=2	39 (100)	No
P27169	0.988	0.0278	-0.4351	0.6635	(0.9355, 1.0430)	0.7851	Serum paraoxonase/arylesterase 1 OS=Homo sapiens OX=9606 GN=PON1 PE=1 SV=3	39 (100)	No
A0A075B6I1	1.002	0.0056	0.4349	0.6636	(0.9944, 1.0090)	0.7851	Immunoglobulin lambda variable 4-60 OS=Homo sapiens OX=9606 GN=IGLV4-60 PE=3 SV=1	29 (74.36)	Yes
P06681	0.9831	0.0393	-0.4344	0.664	(0.9101, 1.0620)	0.7851	Complement C2 OS=Homo sapiens OX=9606 GN=C2 PE=1 SV=2	39 (100)	No
P19652	1.011	0.0265	0.4305	0.6668	(0.9603, 1.0650)	0.7859	Alpha-1-acid glycoprotein 2 OS=Homo sapiens OX=9606 GN=ORM2 PE=1 SV=2	39 (100)	No
P02768	1.026	0.0618	0.4175	0.6763	(0.9091, 1.1580)	0.7945	Serum albumin OS=Homo sapiens OX=9606 GN=ALB PE=1 SV=2	39 (100)	No
P01019	0.9877	0.0303	-0.4098	0.6819	(0.9307, 1.0480)	0.7975	Angiotensinogen OS=Homo sapiens OX=9606 GN=AGT PE=1 SV=1	39 (100)	No
P60709	0.9962	0.0093	-0.4081	0.6832	(0.9782, 1.0150)	0.7975	Actin, cytoplasmic 1 OS=Homo sapiens OX=9606 GN=ACTB PE=1 SV=1	39 (100)	No
Q14624	0.988	0.0313	-0.3864	0.6992	(0.9292, 1.0500)	0.8111	Inter-alpha-trypsin inhibitor heavy chain H4 OS=Homo sapiens OX=9606 GN=ITIH4 PE=1 SV=4	39 (100)	No
P59665	0.9965	0.0142	-0.3861	0.6994	(0.9790, 1.0140)	0.8111	Neutrophil defensin 1 OS=Homo sapiens OX=9606 GN=DEFA1 PE=1 SV=1	24 (61.54)	Yes
P80748	1.007	0.0201	0.3712	0.7105	(0.9712, 1.0440)	0.8201	Immunoglobulin lambda variable 3-21 OS=Homo sapiens OX=9606 GN=IGLV3-21 PE=1 SV=2	20 (51.28)	Yes
P09871	0.9782	0.0596	-0.3696	0.7117	(0.8704, 1.0990)	0.8201	Complement C1s subcomponent OS=Homo sapiens OX=9606 GN=C1S PE=1 SV=1	39 (100)	No
P02649	1.007	0.0184	0.3614	0.7178	(0.9710, 1.0440)	0.8245	Apolipoprotein E OS=Homo sapiens OX=9606 GN=APOE PE=1 SV=1	39 (100)	No
Q6ZWB6	0.9954	0.0168	-0.3459	0.7294	(0.9696, 1.0220)	0.8349	BTB/POZ domain-containing protein KCTD8 OS=Homo sapiens OX=9606 GN=KCTD8 PE=1 SV=1	34 (87.18)	Yes
P01008	0.9867	0.039	-0.3433	0.7314	(0.9141, 1.0650)	0.8349	Antithrombin-III OS=Homo sapiens OX=9606 GN=SERPINC1 PE=1 SV=1	39 (100)	No
P01009	1.016	0.0458	0.3382	0.7352	(0.9285, 1.1110)	0.8353	Alpha-1-antitrypsin OS=Homo sapiens OX=9606 GN=SERPINA1 PE=1 SV=3	39 (100)	No
P22352	0.9927	0.0218	-0.3367	0.7363	(0.9512, 1.0360)	0.8353	Glutathione peroxidase 3 OS=Homo sapiens OX=9606 GN=GPX3 PE=1 SV=2	39 (100)	No
P04217	1.013	0.0409	0.3228	0.7468	(0.9352, 1.0980)	0.8416	Alpha-1B-glycoprotein OS=Homo sapiens OX=9606 GN=A1BG PE=1 SV=4	39 (100)	No
P01042-2	1.01	0.03	0.3218	0.7476	(0.9520, 1.0710)	0.8416	Isoform LMW of Kininogen-1 OS=Homo sapiens OX=9606 GN=KNG1	39 (100)	No
P26927	0.9929	0.0223	-0.3202	0.7488	(0.9505, 1.0370)	0.8416	Hepatocyte growth factor-like protein OS=Homo sapiens OX=9606 GN=MST1 PE=1 SV=2	39 (100)	No
P0DOX4	0.9973	0.015	-0.2845	0.776	(0.9789, 1.0160)	0.8664	Immunoglobulin epsilon heavy chain OS=Homo sapiens OX=9606 PE=1 SV=1	24 (61.54)	Yes
P00742	1.01	0.0343	0.2808	0.7789	(0.9440, 1.0800)	0.8664	Coagulation factor X OS=Homo sapiens OX=9606 GN=F10 PE=1 SV=2	39 (100)	No
P19320	1.005	0.0253	0.2796	0.7798	(0.9723, 1.0380)	0.8664	Vascular cell adhesion protein 1 OS=Homo sapiens OX=9606 GN=VCAM1 PE=1 SV=1	29 (74.36)	Yes
P17936	0.9937	0.0228	-0.2787	0.7804	(0.9503, 1.0390)	0.8664	Insulin-like growth factor-binding protein 3 OS=Homo sapiens OX=9606 GN=IGFBP3 PE=1 SV=2	39 (100)	No
Q8IZ41	0.9958	0.016	-0.2613	0.7938	(0.9652, 1.0270)	0.8786	Ras and EF-hand domain-containing protein OS=Homo sapiens OX=9606 GN=RASEF PE=1 SV=1	39 (100)	No
Q13523	1.004	0.0215	0.243	0.808	(0.9728, 1.0360)	0.8915	Serine/threonine-protein kinase PRP4 homolog OS=Homo sapiens OX=9606 GN=PRPF4B PE=1 SV=3	29 (74.36)	Yes
P63104	1.002	0.0123	0.2319	0.8166	(0.9866, 1.0170)	0.8957	14-3-3 protein zeta/delta OS=Homo sapiens OX=9606 GN=YWHAZ PE=1 SV=1	34 (87.18)	Yes
P0C0L4	1.004	0.0167	0.2309	0.8174	(0.9715, 1.0370)	0.8957	Complement C4-A OS=Homo sapiens OX=9606 GN=C4A PE=1 SV=2	39 (100)	No
P00736	0.9888	0.0495	-0.2273	0.8202	(0.8973, 1.0900)	0.8957	Complement C1r subcomponent OS=Homo sapiens OX=9606 GN=C1R PE=1 SV=2	39 (100)	No
A0A0B4J1V2	0.998	0.0141	-0.2254	0.8217	(0.9807, 1.0160)	0.8957	Immunoglobulin heavy variable 2-26 OS=Homo sapiens OX=9606 GN=IGHV2-26 PE=3 SV=1	24 (61.54)	Yes
Q16610	0.9944	0.0257	-0.22	0.8259	(0.9456, 1.0460)	0.8966	Extracellular matrix protein 1 OS=Homo sapiens OX=9606 GN=ECM1 PE=1 SV=2	39 (100)	No
P02749	0.994	0.0276	-0.2179	0.8275	(0.9416, 1.0490)	0.8966	Beta-2-glycoprotein 1 OS=Homo sapiens OX=9606 GN=APOH PE=1 SV=3	39 (100)	No
Q9Y6R7	0.9983	0.0097	-0.1797	0.8574	(0.9794, 1.0170)	0.9263	IgGFc-binding protein OS=Homo sapiens OX=9606 GN=FCGBP PE=1 SV=3	39 (100)	No
P35030	0.9981	0.0201	-0.1546	0.8772	(0.9749, 1.0220)	0.9324	Trypsin-3 OS=Homo sapiens OX=9606 GN=PRSS3 PE=1 SV=2	24 (61.54)	Yes
P01011	0.9956	0.0287	-0.1537	0.8778	(0.9412, 1.0530)	0.9324	Alpha-1-antichymotrypsin OS=Homo sapiens OX=9606 GN=SERPINA3 PE=1 SV=2	39 (100)	No
A0A075B6K4	1.002	0.0114	0.1525	0.8788	(0.9796, 1.0240)	0.9324	Immunoglobulin lambda variable 3-10 OS=Homo sapiens OX=9606 GN=IGLV3-10 PE=3 SV=2	39 (100)	No
P16070	1.002	0.021	0.1503	0.8805	(0.9754, 1.0300)	0.9324	CD44 antigen OS=Homo sapiens OX=9606 GN=CD44 PE=1 SV=3	34 (87.18)	Yes
P02787	0.9945	0.037	-0.15	0.8808	(0.9249, 1.0690)	0.9324	Serotransferrin OS=Homo sapiens OX=9606 GN=TF PE=1 SV=3	39 (100)	No
P10909	1.008	0.051	0.1485	0.8819	(0.9117, 1.1140)	0.9324	Clusterin OS=Homo sapiens OX=9606 GN=CLU PE=1 SV=1	39 (100)	No
P04075	0.9985	0.0099	-0.1484	0.882	(0.9793, 1.0180)	0.9324	Fructose-bisphosphate aldolase A OS=Homo sapiens OX=9606 GN=ALDOA PE=1 SV=2	39 (100)	No
Q99728	1.003	0.0195	0.1442	0.8853	(0.9652, 1.0420)	0.9324	BRCA1-associated RING domain protein 1 OS=Homo sapiens OX=9606 GN=BARD1 PE=1 SV=2	39 (100)	No
P20851	1.005	0.034	0.1432	0.8861	(0.9401, 1.0740)	0.9324	C4b-binding protein beta chain OS=Homo sapiens OX=9606 GN=C4BPB PE=1 SV=1	39 (100)	No
P04406	1.001	0.007	0.1266	0.8993	(0.9873, 1.0150)	0.9435	Glyceraldehyde-3-phosphate dehydrogenase OS=Homo sapiens OX=9606 GN=GAPDH PE=1 SV=3	39 (100)	No
P01042	1.004	0.0339	0.116	0.9076	(0.9394, 1.0730)	0.948	Kininogen-1 OS=Homo sapiens OX=9606 GN=KNG1 PE=1 SV=2	39 (100)	No
A0A0A0MS15	1.001	0.0065	0.1145	0.9088	(0.9896, 1.0120)	0.948	Immunoglobulin heavy variable 3-49 OS=Homo sapiens OX=9606 GN=IGHV3-49 PE=3 SV=1	34 (87.18)	Yes
Q9NZW5	0.9981	0.0283	-0.1035	0.9176	(0.9634, 1.0340)	0.9543	MAGUK p55 subfamily member 6 OS=Homo sapiens OX=9606 GN=MPP6 PE=1 SV=2	29 (74.36)	Yes
Q8NB25	1.001	0.0257	0.0956	0.9238	(0.9720, 1.0320)	0.9543	Protein FAM184A OS=Homo sapiens OX=9606 GN=FAM184A PE=2 SV=3	29 (74.36)	Yes
O75400	0.9976	0.0279	-0.0912	0.9273	(0.9472, 1.0510)	0.9543	Pre-mRNA-processing factor 40 homolog A OS=Homo sapiens OX=9606 GN=PRPF40A PE=1 SV=2	29 (74.36)	Yes
P0DOX5	1.001	0.0092	0.0892	0.9289	(0.9830, 1.0190)	0.9543	Immunoglobulin gamma-1 heavy chain OS=Homo sapiens OX=9606 PE=1 SV=2	39 (100)	No
P04070	1.002	0.0353	0.0877	0.9301	(0.9555, 1.0510)	0.9543	Vitamin K-dependent protein C OS=Homo sapiens OX=9606 GN=PROC PE=1 SV=1	29 (74.36)	Yes
P46976	1.003	0.0424	0.0833	0.9336	(0.9387, 1.0710)	0.9543	Glycogenin-1 OS=Homo sapiens OX=9606 GN=GYG1 PE=1 SV=4	24 (61.54)	Yes
P0DP03	0.9992	0.0099	-0.0816	0.9349	(0.9800, 1.0190)	0.9543	Immunoglobulin heavy variable 3-30-5 OS=Homo sapiens OX=9606 GN=IGHV3-30-5 PE=3 SV=1	39 (100)	No
Q86UX7	1.001	0.014	0.0805	0.9359	(0.9820, 1.0200)	0.9543	Fermitin family homolog 3 OS=Homo sapiens OX=9606 GN=FERMT3 PE=1 SV=1	29 (74.36)	Yes
P02766	1.001	0.0162	0.0766	0.9389	(0.9699, 1.0340)	0.9547	Transthyretin OS=Homo sapiens OX=9606 GN=TTR PE=1 SV=1	39 (100)	No
P01876	1.001	0.0151	0.0465	0.9629	(0.9715, 1.0310)	0.9764	Immunoglobulin heavy constant alpha 1 OS=Homo sapiens OX=9606 GN=IGHA1 PE=1 SV=2	39 (100)	No
Q9NP78	0.9989	0.0257	-0.0415	0.9669	(0.9499, 1.0500)	0.9777	ATP-binding cassette sub-family B member 9 OS=Homo sapiens OX=9606 GN=ABCB9 PE=1 SV=1	39 (100)	No
P10643	0.9992	0.0261	-0.0311	0.9752	(0.9494, 1.0520)	0.9833	Complement component C7 OS=Homo sapiens OX=9606 GN=C7 PE=1 SV=2	39 (100)	No
P02654	0.9993	0.0271	-0.0255	0.9797	(0.9476, 1.0540)	0.9846	Apolipoprotein C-I OS=Homo sapiens OX=9606 GN=APOC1 PE=1 SV=1	39 (100)	No
P18206	1	0.0113	0.0228	0.9818	(0.9855, 1.0150)	0.9846	Vinculin OS=Homo sapiens OX=9606 GN=VCL PE=1 SV=4	34 (87.18)	Yes
P13598	1	0.0244	0.005	0.996	(0.9535, 1.0490)	0.996	Intercellular adhesion molecule 2 OS=Homo sapiens OX=9606 GN=ICAM2 PE=1 SV=2	39 (100)	No

## Sheet: Supplementary Table S2
Supplementary Table S2: Bioinformatic analyses of the 52 proteins with a p value <0.05 in the association analysis of the 39 twin pairs and annotated in the STRING database
Category	Hierarchy group	Term ID	Term description	Observed gene count	Background gene count	Strength	False discovery rate	Matching proteins in your network (labels)
KEGG	Cellular Processes; Cellular community - eukaryotes	hsa04510	Focal adhesion	7	195	1.13	0.00032	VTN,COL6A3,TLN1,THBS4,FN1,ACTN1,PIK3CB
	Cellular Processes; Cell motility	hsa04810	Regulation of actin cytoskeleton	5	209	0.96	0.0196	FN1,MSN,ACTN1,CFL1,PIK3CB
	Environmental Information Processing; Signaling molecules and interaction	hsa04512	ECM-receptor interaction	4	88	1.24	0.0169	VTN,COL6A3,THBS4,FN1
	Human Diseases; Infectious disease: viral	hsa05165	Human papillomavirus infection	6	324	0.85	0.0196	VTN,COL6A3,THBS4,FN1,STAT1,PIK3CB
	Human Diseases; Cancer: overview	hsa05205	Proteoglycans in cancer	5	194	0.99	0.0196	VTN,ANK3,FN1,MSN,PIK3CB
Reactome	Hemostasis	HSA-109582	Hemostasis	13	607	0.91	4.2e-06	TLN1,SERPINF2,HSPA5,IGLL1,FN1,QSOX1,PTPN1,ACTN1,CFL1,JCHAIN,CFD,SELL,PIK3CB
		HSA-114608	Platelet degranulation	8	126	1.38	4.2e-06	TLN1,SERPINF2,HSPA5,FN1,QSOX1,ACTN1,CFL1,CFD
		HSA-76002	Platelet activation, signaling and aggregation	10	260	1.16	4.2e-06	TLN1,SERPINF2,HSPA5,FN1,QSOX1,PTPN1,ACTN1,CFL1,CFD,PIK3CB
		HSA-202733	Cell surface interactions at the vascular wall	5	139	1.13	0.0108	IGLL1,FN1,JCHAIN,SELL,PIK3CB
	Hemostasis/Signal Transduction	HSA-354192	Integrin signaling	3	27	1.62	0.0169	TLN1,FN1,PTPN1
	Signal Transduction	HSA-186797	Signaling by PDGF	4	58	1.42	0.0088	COL6A3,THBS4,STAT1,PIK3CB
	Developmental Biology	HSA-9675108	Nervous system development	9	575	0.77	0.0088	ANK3,COL6A3,TLN1,PRX,MSN,NRCAM,CFL1,CLTCL1,PIK3CB
		HSA-422475	Axon guidance	8	551	0.74	0.0187	ANK3,COL6A3,TLN1,MSN,NRCAM,CFL1,CLTCL1,PIK3CB
	Immune System	HSA-168256	Immune System	16	1979	0.49	0.0108	LBP,VTN,LYZ,ANPEP,HSPA5,FN1,PIGR,MSN,STAT1,QSOX1,FCGR3A,PTPN1,CFL1,CFD,SELL,PIK3CB
		HSA-168249	Innate Immune System	11	1041	0.6	0.0169	LBP,VTN,LYZ,ANPEP,PIGR,QSOX1,FCGR3A,CFL1,CFD,SELL,PIK3CB
	Extracellular matrix organization	HSA-3000170	Syndecan interactions	3	27	1.62	0.0169	VTN,FN1,ACTN1
GO Process	Biological regulation (GO:0065007)	GO:0002682	Regulation of immune system process	17	1438	0.65	0.0015	LBP,GPLD1,C1RL,IGLL1,THBS4,LRRC17,FN1,PIGR,MSN,STAT1,FCGR3A,CD5L,PTPN1,CFD,IGHV3-15,IGHV3-72,PIK3CB
		GO:0048518	Positive regulation of biological process	31	6207	0.28	0.0295	LBP,PCOLCE,VTN,GPLD1,SYMPK,MCAM,C1RL,ANK3,GPD1,SERPINF2,HSPA5,IGLL1,THBS4,FN1,MSN,STAT1,FCGR3A,CD5L,PTPN1,GLIPR2,NRCAM,ACTN1,CFL1,JCHAIN,CLTCL1,ZNF268,APOC4,CFD,IGHV3-15,IGHV3-72,PIK3CB
	Cellular process (GO:0009987)	GO:0007155	Cell adhesion	14	965	0.74	0.0015	VTN,SYMPK,MCAM,HABP2,COL6A3,TLN1,THBS4,FN1,MSN,PCDH15,NRCAM,ACTN1,SELL,PIK3CB
		GO:0008037	Cell recognition	5	148	1.11	0.0403	IGLL1,MSN,NRCAM,IGHV3-15,IGHV3-72
		GO:0098609	Cell-cell adhesion	8	542	0.75	0.0478	TLN1,THBS4,FN1,MSN,PCDH15,NRCAM,SELL,PIK3CB
	Response to stimulus (GO:0050896)	GO:0006952	Defense response	13	1394	0.55	0.0403	LBP,LYZ,C1RL,SERPINF2,IGLL1,FN1,STAT1,FCGR3A,CD5L,JCHAIN,CFD,IGHV3-15,IGHV3-72
		GO:0002526	Acute inflammatory response	4	80	1.28	0.0435	LBP,SERPINF2,FN1,FCGR3A
	Immune system process (GO:0002376)	GO:0002376	Immune system process	19	2121	0.53	0.004	LBP,VTN,GPLD1,LYZ,C1RL,IGLL1,LRRC17,PIGR,MSN,STAT1,FCGR3A,CD5L,ACTN1,JCHAIN,CFD,IGHV3-15,IGHV3-72,IGKV1D-33,SELL
		GO:0002252	Immune effector process	7	375	0.85	0.0427	LBP,C1RL,IGLL1,FCGR3A,CFD,IGHV3-15,IGHV3-72
	Biological regulation (GO:0065007)/cellular process (GO:0009987)	GO:0030334	Regulation of cell migration	11	927	0.65	0.0295	LBP,VTN,GPLD1,MCAM,HSPA5,THBS4,FN1,MSN,GLIPR2,ZNF268,PIK3CB
	Cellular process (GO:0009987)/biological regulation (GO:0065007)	GO:0030335	Positive regulation of cell migration	10	529	0.85	0.004	LBP,VTN,GPLD1,MCAM,HSPA5,THBS4,FN1,GLIPR2,ZNF268,PIK3CB
	Cellular process (GO:0009987)/localization (GO:0051179)	GO:0006910	Phagocytosis, recognition	3	26	1.64	0.0427	IGLL1,IGHV3-15,IGHV3-72
	Multicellular organismal process (GO:0032501)/homeostatic process (GO:0042592)	GO:0001895	Retina homeostasis	4	78	1.29	0.0427	LYZ,PIGR,PCDH15,JCHAIN
	Immune system process (GO:0002376)/response to stimulus (GO:0050896)	GO:0016064	Immunoglobulin mediated immune response	5	95	1.3	0.0113	C1RL,IGLL1,FCGR3A,IGHV3-15,IGHV3-72
		GO:0006959	Humoral immune response	7	268	1	0.0115	LYZ,C1RL,IGLL1,JCHAIN,CFD,IGHV3-15,IGHV3-72
		GO:0006955	Immune response	13	1321	0.57	0.0299	LBP,VTN,LYZ,C1RL,IGLL1,PIGR,STAT1,FCGR3A,JCHAIN,CFD,IGHV3-15,IGHV3-72,IGKV1D-33
		GO:0002250	Adaptive immune response	7	359	0.87	0.0403	C1RL,IGLL1,FCGR3A,JCHAIN,IGHV3-15,IGHV3-72,IGKV1D-33
	Immune system process (GO:0002376)/biological regulation (GO:0065007)	GO:0002684	Positive regulation of immune system process	10	874	0.64	0.0478	LBP,GPLD1,C1RL,IGLL1,THBS4,FCGR3A,CFD,IGHV3-15,IGHV3-72,PIK3CB
	Immune system process (GO:0002376)/response to stimulus (GO:0050896)/biological regulation (GO:0065007)	GO:0006956	Complement activation	5	60	1.5	0.004	C1RL,IGLL1,CFD,IGHV3-15,IGHV3-72
		GO:0006958	Complement activation, classical pathway	4	40	1.58	0.0105	C1RL,IGLL1,IGHV3-15,IGHV3-72
		GO:0050776	Regulation of immune response	11	844	0.69	0.0134	LBP,GPLD1,C1RL,IGLL1,PIGR,FCGR3A,CD5L,PTPN1,CFD,IGHV3-15,IGHV3-72
		GO:0002253	Activation of immune response	6	271	0.92	0.0478	GPLD1,C1RL,IGLL1,CFD,IGHV3-15,IGHV3-72
	Immune system process (GO:0002376)/response to stimulus (GO:0050896)/biological regulation (GO:0065007)/Cellular process (GO:0009987)	GO:0002768	Immune response-regulating cell surface receptor signaling pathway	6	228	1	0.0309	GPLD1,IGLL1,PIGR,FCGR3A,IGHV3-15,IGHV3-72
GO Function	Binding (GO:0005488)	GO:0034987	Immunoglobulin receptor binding	4	16	1.98	0.00099	IGLL1,JCHAIN,IGHV3-15,IGHV3-72
		GO:0050839	Cell adhesion molecule binding	11	560	0.87	0.00099	VTN,ANK3,TLN1,HSPA5,THBS4,FN1,MSN,STAT1,PTPN1,NRCAM,ACTN1
		GO:0003823	Antigen binding	5	71	1.43	0.0027	IGLL1,JCHAIN,IGHV3-15,IGHV3-72,IGKV1D-33
		GO:0005539	Glycosaminoglycan binding	7	245	1.03	0.0051	PCOLCE,VTN,SERPINA10,HABP2,THBS4,FN1,SELL
		GO:0008201	Heparin binding	6	173	1.12	0.0072	PCOLCE,VTN,SERPINA10,THBS4,FN1,SELL
GO Component	Cellular anatomical entity (GO:0110165)	GO:0005615	Extracellular space	39	3247	0.66	4.63e-17	LBP,PCOLCE,VTN,TPI1,GPLD1,LYZ,SERPINA10,LCAT,MCAM,C1RL,HABP2,COL6A3,ANPEP,GPD1,TLN1,SERPINF2,HSPA5,IGLL1,THBS4,LRRC17,FN1,PIGR,MSN,QSOX1,FCGR3A,CD5L,PCDH15,GLIPR2,ACTN1,PCYOX1,CFL1,JCHAIN,CLTCL1,DDX19B,APOC4,CFD,IGHV3-15,IGHV3-72,IGKV1D-33
		GO:0005576	Extracellular region	41	4175	0.57	1.32e-15	LBP,PCOLCE,VTN,ART4,TPI1,GPLD1,LYZ,SERPINA10,LCAT,MCAM,C1RL,HABP2,COL6A3,ANPEP,GPD1,TLN1,SERPINF2,HSPA5,IGLL1,THBS4,LRRC17,FN1,PIGR,MSN,QSOX1,FCGR3A,CD5L,PCDH15,GLIPR2,NRCAM,ACTN1,PCYOX1,CFL1,JCHAIN,CLTCL1,DDX19B,APOC4,CFD,IGHV3-15,IGHV3-72,IGKV1D-33
		GO:0070062	Extracellular exosome	30	2096	0.73	1.29e-13	LBP,PCOLCE,VTN,TPI1,GPLD1,LYZ,SERPINA10,LCAT,C1RL,COL6A3,ANPEP,GPD1,TLN1,SERPINF2,HSPA5,THBS4,FN1,PIGR,MSN,QSOX1,FCGR3A,GLIPR2,ACTN1,PCYOX1,CFL1,JCHAIN,CLTCL1,DDX19B,CFD,IGKV1D-33
		GO:0031982	Vesicle	32	3957	0.49	2.61e-08	LBP,PCOLCE,VTN,TPI1,GPLD1,LYZ,SERPINA10,LCAT,C1RL,COL6A3,ANPEP,GPD1,TLN1,SERPINF2,HSPA5,THBS4,FN1,PIGR,MSN,QSOX1,FCGR3A,PTPN1,GLIPR2,ACTN1,PCYOX1,CFL1,JCHAIN,CLTCL1,DDX19B,CFD,IGKV1D-33,SELL
		GO:0072562	Blood microparticle	8	118	1.41	2.67e-07	VTN,C1RL,SERPINF2,FN1,MSN,CD5L,JCHAIN,IGKV1D-33
		GO:0009986	Cell surface	14	894	0.77	1.1e-05	LBP,MCAM,ANK3,ANPEP,TLN1,SERPINF2,HSPA5,IGLL1,MSN,FCGR3A,CD5L,NRCAM,IGHV3-15,IGHV3-72
		GO:0031093	Platelet alpha granule lumen	5	66	1.46	0.0002	SERPINF2,FN1,QSOX1,ACTN1,CFD
		GO:0071944	Cell periphery	31	6015	0.29	0.002	VTN,ART4,GPLD1,SYMPK,MCAM,ANK3,COL6A3,ANPEP,TLN1,SERPINF2,HSPA5,PRX,IGLL1,THBS4,LRRC17,FN1,PIGR,MSN,FCGR3A,CD5L,PCDH15,NRCAM,ACTN1,PCYOX1,CFL1,CLTCL1,IGHV3-15,IGHV3-72,IGKV1D-33,SELL,PIK3CB
		GO:0009897	External side of plasma membrane	7	388	0.83	0.0081	MCAM,ANPEP,IGLL1,FCGR3A,NRCAM,IGHV3-15,IGHV3-72
		GO:0097443	Sorting endosome	2	5	2.18	0.0145	PTPN1,CLTCL1
		GO:0005788	Endoplasmic reticulum lumen	6	312	0.86	0.0167	VTN,SERPINA10,COL6A3,HSPA5,FN1,QSOX1
		GO:0098552	Side of membrane	8	611	0.7	0.0169	MCAM,ANPEP,IGLL1,FCGR3A,PTPN1,NRCAM,IGHV3-15,IGHV3-72
		GO:0034774	Secretory granule lumen	6	321	0.85	0.0173	LYZ,SERPINF2,FN1,QSOX1,ACTN1,CFD
		GO:0005886	Plasma membrane	27	5544	0.27	0.0182	VTN,ART4,SYMPK,MCAM,ANK3,COL6A3,ANPEP,TLN1,HSPA5,PRX,IGLL1,FN1,PIGR,MSN,FCGR3A,CD5L,PCDH15,NRCAM,ACTN1,PCYOX1,CFL1,CLTCL1,IGHV3-15,IGHV3-72,IGKV1D-33,SELL,PIK3CB
		GO:0030141	Secretory granule	9	873	0.59	0.0292	LYZ,ANPEP,SERPINF2,FN1,PIGR,QSOX1,ACTN1,CFD,SELL
		GO:0031012	Extracellular matrix	7	552	0.68	0.0397	VTN,GPLD1,COL6A3,SERPINF2,THBS4,LRRC17,FN1
		GO:0005925	Focal adhesion	6	416	0.74	0.049	MCAM,TLN1,HSPA5,MSN,ACTN1,CFL1
	Cellular anatomical entity (GO:0110165)/ protein-containing complex (GO:0032991)	GO:0005577	Fibrinogen complex	2	8	1.98	0.0206	SERPINF2,FN1
	Protein-containing complex (GO:0032991)	GO:0019814	Immunoglobulin complex	6	25	1.96	4.43e-08	IGLL1,PIGR,JCHAIN,IGHV3-15,IGHV3-72,IGKV1D-33
	Protein-containing complex (GO:0032991)/cellular anatomical entity (GO:0110165)	GO:0042571	Immunoglobulin complex, circulating	5	12	2.2	1.43e-07	IGLL1,PIGR,JCHAIN,IGHV3-15,IGHV3-72
		GO:0071751	Secretory IgA immunoglobulin complex	2	2	2.58	0.0055	PIGR,JCHAIN
		GO:0034358	Plasma lipoprotein particle	3	38	1.48	0.0167	LCAT,PCYOX1,APOC4
STRING clusters	Mixed, incl. Complement and coagulation cascades, and Serine-type endopeptidase activity (CL:18721)	CL:18723	Mixed, incl. Complement and coagulation cascades, and Protein-lipid complex	9	196	1.24	3.35e-06	SERPINA10,LCAT,C1RL,HABP2,SERPINF2,CD5L,PCYOX1,APOC4,CFD
		CL:18725	Complement and coagulation cascades, and Protein-lipid complex	8	166	1.26	1.37e-05	SERPINA10,LCAT,C1RL,HABP2,SERPINF2,PCYOX1,APOC4,CFD
		CL:18726	Complement and coagulation cascades, and Protein-lipid complex	7	161	1.22	0.00016	LCAT,C1RL,HABP2,SERPINF2,PCYOX1,APOC4,CFD
		CL:18962	High-density lipoprotein particle	3	21	1.73	0.0109	LCAT,PCYOX1,APOC4
	Mixed, incl. Immunoglobulin complex, and Immunoglobulin binding (CL:17204)	CL:17209	Immunoglobulin complex, and DNA recombinase complex	6	27	1.93	1.19e-06	IGLL1,PIGR,JCHAIN,IGHV3-15,IGHV3-72,IGKV1D-33
		CL:17210	Immunoglobulin complex	4	22	1.84	0.00031	IGLL1,IGHV3-15,IGHV3-72,IGKV1D-33
		CL:17213	Immunoglobulin, and Immunoglobulin complex	3	14	1.91	0.0047	IGHV3-15,IGHV3-72,IGKV1D-33
		CL:17253	IgA immunoglobulin complex, and Nodal marginal zone lymphoma	2	5	2.18	0.0381	PIGR,JCHAIN
	Extracellular matrix organization, and Biomineralization (CL:19450)	CL:19457	Extracellular matrix organization	6	180	1.1	0.0042	PCOLCE,VTN,MCAM,COL6A3,THBS4,FN1
		CL:19587	Protein complex involved in cell adhesion, and Junctional epidermolysis bullosa	4	53	1.46	0.0058	VTN,MCAM,THBS4,FN1
		CL:19458	Collagen formation, and Protein complex involved in cell adhesion	5	119	1.2	0.0065	VTN,MCAM,COL6A3,THBS4,FN1
		CL:19588	Integrin domain superfamily, and Cerebral malaria	3	32	1.55	0.0304	VTN,THBS4,FN1

## Sheet: Supplementary Table S3
Supplementary Table S3: Results from stratified Cox regression analysis of the 12 monozygotic twin pairs and the 57 proteins with nominal significance in all twin pairs
Notes: HR: hazard ratio, se: standard error, z: z value, p: p value, 95% CI: 95% confidence interval, FDR: false discovery rate corrected p value., *: sample size is the number of twin pairs with measurements for a given protein, NA: not analysed.
	Accession no.	HR	se	z	P	95%CI	FDR	Sample size (call rate (%))*	Imputed		HR	95%CI	se	z	P	Sample size (call rate (%))*	Imputed	Same direction of effect (YES/NO/NA (not analyzed))	Description
All twin pairs (N=39)	Q6ZV73	37.26	487.3	31.94	7.899e-224	(29.8400,46.5200)	2.867e-221	25 (64.10)	Yes	Monozygotic twins (N=12)	5.328	(4.6620,6.0890)	662	24.55	4.151e-133	7(58.33)	Yes	YES	FYVE, RhoGEF and PH domain-containing protein 6 OS=Homo sapiens OX=9606 GN=FGD6 PE=1 SV=2
	P43121	22.57	473.6	28.86	4.053e-183	(18.2600,27.8900)	7.356e-181	20 (51.28)	Yes		6.776	(5.9110,7.7680)	825.2	27.46	5.268e-166	8(66.67)	Yes	YES	Cell surface glycoprotein MUC18 OS=Homo sapiens OX=9606 GN=MCAM PE=1 SV=2
	P42338	1.043	0.0315	3.987	6.703e-05	(1.0210, 1.0640)	0.00811	24 (61.54)	Yes		1.044	(0.9719,1.1210)	0.0582	1.177	0.2392	7(58.33)	Yes	YES	Phosphatidylinositol 4,5-bisphosphate 3-kinase catalytic subunit beta isoform OS=Homo sapiens OX=9606 GN=PIK3CB PE=1 SV=1
	P18428	0.9053	0.0575	-3.687	0.0002269	(0.8586, 0.9544)	0.01699	29 (74.36)	Yes		0.8977	(0.8364,0.9634)	0.094	-2.995	0.002742	10(83.33)	Yes	YES	Lipopolysaccharide-binding protein OS=Homo sapiens OX=9606 GN=LBP PE=1 SV=3
	A0A0B4J1V0	0.9634	0.0225	-3.679	0.000234	(0.9444, 0.9827)	0.01699	29 (74.36)	Yes		0.8586	(0.7802,0.9449)	0.1371	-3.119	0.001814	8(66.67)	Yes	YES	Immunoglobulin heavy variable 3-15 OS=Homo sapiens OX=9606 GN=IGHV3-15 PE=3 SV=1
	Q9NZP8	0.9339	0.0405	-3.452	0.0005574	(0.8983, 0.9709)	0.03185	34 (87.18)	Yes		0.9405	(0.8872,0.9970)	0.0638	-2.063	0.03915	11(91.6)	Yes	YES	Complement C1r subcomponent-like protein OS=Homo sapiens OX=9606 GN=C1RL PE=1 SV=2
	P55056	0.9532	0.0273	-3.425	0.0006143	(0.9275, 0.9797)	0.03185	34 (87.18)	Yes		0.0011	(0.0007,0.0019)	1104	-24.69	1.482e-134	11(91.67)	Yes	YES	Apolipoprotein C-IV OS=Homo sapiens OX=9606 GN=APOC4 PE=1 SV=1
	Q9UMR2	1.013	0.013	3.238	0.001206	(1.0050, 1.0210)	0.05471	20 (51.28)	Yes		1.016	(0.9953,1.0360)	0.0233	1.504	0.1327	9(75)	Yes	YES	ATP-dependent RNA helicase DDX19B OS=Homo sapiens OX=9606 GN=DDX19B PE=1 SV=1
	A0A075B6K0	1.028	0.0138	3.085	0.002035	(1.0100, 1.0450)	0.08208	23 (58.97)	Yes		1.01	(0.9734,1.0490)	0.0277	0.5458	0.5852	5(41.67)	Yes	YES	Immunoglobulin lambda variable 3-16 OS=Homo sapiens OX=9606 GN=IGLV3-16 PE=3 SV=2
	P15814	1.061	0.0346	2.89	0.003853	(1.0190, 1.1040)	0.1384	34 (87.18)	Yes		1.037	(0.9898,1.0870)	0.051	1.531	0.1258	11(91.67)	Yes	YES	Immunoglobulin lambda-like polypeptide 1 OS=Homo sapiens OX=9606 GN=IGLL1 PE=1 SV=1
	Q92797	0.9122	0.0508	-2.839	0.004521	(0.8561, 0.9719)	0.1384	30 (76.92)	Yes		0.9446	(0.8328,1.0710)	0.0972	-0.8866	0.3753	10(83.33)	Yes	YES	Symplekin OS=Homo sapiens OX=9606 GN=SYMPK PE=1 SV=2
	Q9H4G4	1.055	0.031	2.836	0.004575	(1.0170, 1.0940)	0.1384	24 (61.54)	Yes		1.888	(0.7819,4.5600)	0.7559	1.413	0.1577	5(41.67)	Yes	YES	Golgi-associated plant pathogenesis-related protein 1 OS=Homo sapiens OX=9606 GN=GLIPR2 PE=1 SV=3
	A0A0B4J1Y9	1.032	0.02	2.731	0.006313	(1.0090, 1.0550)	0.1671	29 (74.36)	Yes		1.017	(0.9977,1.0370)	0.0201	1.728	0.08406	10(83.33)	Yes	YES	Immunoglobulin heavy variable 3-72 OS=Homo sapiens OX=9606 GN=IGHV3-72 PE=3 SV=1
	P01833	0.9562	0.0223	-2.724	0.006445	(0.9259, 0.9875)	0.1671	24 (61.54)	Yes		0.953	(0.8912,1.0190)	0.0518	-1.406	0.1598	10(83.33)	Yes	YES	Polymeric immunoglobulin receptor OS=Homo sapiens OX=9606 GN=PIGR PE=1 SV=4
	P00746	1.025	0.0164	2.669	0.007605	(1.0060, 1.0430)	0.1718	29 (74.36)	Yes		0.993	(0.9088,1.0850)	0.0733	-0.1543	0.8774	8(66.67)	Yes	NO	Complement factor D OS=Homo sapiens OX=9606 GN=CFD PE=1 SV=5
	P01700	1.149	0.0521	2.663	0.007744	(1.0370, 1.2720)	0.1718	39 (100)	No		1.07	(0.9148,1.2520)	0.08	0.8475	0.3967	12(100)	No	YES	Immunoglobulin lambda variable 1-47 OS=Homo sapiens OX=9606 GN=IGLV1-47 PE=1 SV=2
	Q15113	1.05	0.0286	2.65	0.008045	(1.0130, 1.0880)	0.1718	24 (61.54)	Yes		1.098	(0.8872,1.3600)	0.2208	0.8609	0.3893	7(58.33)	Yes	YES	Procollagen C-endopeptidase enhancer 1 OS=Homo sapiens OX=9606 GN=PCOLCE PE=1 SV=2
	P14151	1.114	0.0558	2.621	0.00876	(1.0280, 1.2070)	0.1767	34 (87.18)	Yes		1.049	(0.9307,1.1830)	0.0785	0.7864	0.4316	11(91.67)	Yes	YES	L-selectin OS=Homo sapiens OX=9606 GN=SELL PE=1 SV=2
	P61626	1.049	0.0431	2.59	0.009586	(1.0120, 1.0870)	0.1809	24 (61.54)	Yes		0.5209	(0.2541,1.0680)	0.8169	-1.781	0.07484	7(58.33)	Yes	NO	Lysozyme C OS=Homo sapiens OX=9606 GN=LYZ PE=1 SV=1
	P01705	1.036	0.0301	2.577	0.009966	(1.0080, 1.0640)	0.1809	29 (74.36)	Yes		NA	NA	NA	NA	NA	NA	NA	NA	Immunoglobulin lambda variable 2-23 OS=Homo sapiens OX=9606 GN=IGLV2-23 PE=1 SV=2
	Q12955	0.9461	0.0332	-2.516	0.01186	(0.9061, 0.9878)	0.2029	29 (74.36)	Yes		0.9731	(0.9433,1.0040)	0.0356	-1.723	0.08493	8(66.67)	Yes	YES	Ankyrin-3 OS=Homo sapiens OX=9606 GN=ANK3 PE=1 SV=3
	P04180	0.8778	0.073	-2.503	0.0123	(0.7927, 0.9721)	0.2029	24 (61.54)	Yes		0.786	(0.5055,1.2220)	0.3281	-1.069	0.2852	7(58.33)	Yes	YES	Phosphatidylcholine-sterol acyltransferase OS=Homo sapiens OX=9606 GN=LCAT PE=1 SV=1
	P60174-1	0.9789	0.0175	-2.435	0.01488	(0.9622, 0.9958)	0.2137	24 (61.54)	Yes		0.9642	(0.9119,1.0200)	0.0738	-1.279	0.201	8(66.67)	Yes	YES	Isoform 2 of Triosephosphate isomerase OS=Homo sapiens OX=9606 GN=TPI1
	P23528	0.9747	0.0211	-2.428	0.01518	(0.9547, 0.9951)	0.2137	24 (61.54)	Yes		0.9785	(0.9642,0.9930)	0.0323	-2.887	0.003889	5(41.67)	Yes	YES	Cofilin-1 OS=Homo sapiens OX=9606 GN=CFL1 PE=1 SV=3
	P15144	1.066	0.0404	2.407	0.0161	(1.0120, 1.1230)	0.2137	29 (74.36)	Yes		1.137	(0.9908,1.3040)	0.1157	1.828	0.06749	8(66.67)	Yes	YES	Aminopeptidase N OS=Homo sapiens OX=9606 GN=ANPEP PE=1 SV=4
	Q92823	0.9737	0.0166	-2.407	0.0161	(0.9528, 0.9951)	0.2137	30 (76.92)	Yes		0.9749	(0.9449,1.0060)	0.0417	-1.594	0.1109	10(83.33)	Yes	YES	Neuronal cell adhesion molecule OS=Homo sapiens OX=9606 GN=NRCAM PE=1 SV=3
	P53675	1.026	0.0215	2.405	0.01616	(1.0050, 1.0490)	0.2137	25 (64.10)	Yes		1.03	(0.9927,1.0680)	0.0316	1.57	0.1163	7(58.33)	Yes	YES	Clathrin heavy chain 2 OS=Homo sapiens OX=9606 GN=CLTCL1 PE=1 SV=2
	P12111	1.064	0.0301	2.398	0.01648	(1.0110, 1.1200)	0.2137	29 (74.36)	Yes		1.093	(1.0040,1.1890)	0.1104	2.051	0.0403	8(66.67)	Yes	YES	Collagen alpha-3(VI) chain OS=Homo sapiens OX=9606 GN=COL6A3 PE=1 SV=5
	Q9UK55	0.924	0.037	-2.374	0.01757	(0.8657, 0.9863)	0.22	34 (87.18)	Yes		0.9399	(0.8576,1.0300)	0.0504	-1.327	0.1844	11(91.67)	Yes	YES	Protein Z-dependent protease inhibitor OS=Homo sapiens OX=9606 GN=SERPINA10 PE=1 SV=1
	P18031	1.037	0.0186	2.362	0.01818	(1.0060, 1.0690)	0.22	34 (87.18)	Yes		1.015	(0.9648,1.0680)	0.0243	0.5822	0.5604	11(91.67)	Yes	YES	Tyrosine-protein phosphatase non-receptor type 1 OS=Homo sapiens OX=9606 GN=PTPN1 PE=1 SV=1
	O15327	1.01	0.0052	2.304	0.0212	(1.0010, 1.0180)	0.2483	34 (87.18)	Yes		0.9969	(0.9795,1.0150)	0.009	-0.3416	0.7327	12(100)	No	NO	Inositol polyphosphate 4-phosphatase type II OS=Homo sapiens OX=9606 GN=INPP4B PE=1 SV=4
	P80108	0.8479	0.0725	-2.277	0.02276	(0.7356, 0.9773)	0.2548	39 (100)	No		0.9614	(0.8136,1.1360)	0.0852	-0.4625	0.6437	12(100)	No	YES	Phosphatidylinositol-glycan-specific phospholipase D OS=Homo sapiens OX=9606 GN=GPLD1 PE=1 SV=3
	O00391	1.116	0.0485	2.271	0.02316	(1.0150, 1.2280)	0.2548	39 (100)	No		0.8451	(0.6493,1.1000)	0.1345	-1.251	0.211	12(100)	No	NO	Sulfhydryl oxidase 1 OS=Homo sapiens OX=9606 GN=QSOX1 PE=1 SV=3
	P08697	0.8121	0.093	-2.238	0.02522	(0.6768, 0.9745)	0.2692	39 (100)	No		0.7827	(0.5684,1.0780)	0.1633	-1.5	0.1336	12(100)	No	YES	Alpha-2-antiplasmin OS=Homo sapiens OX=9606 GN=SERPINF2 PE=1 SV=3
	Q8N6Y2	1.03	0.0134	2.225	0.02609	(1.0040, 1.0580)	0.2706	39 (100)	No		1.02	(0.9681,1.0750)	0.0268	0.7497	0.4534	12(100)	No	YES	Leucine-rich repeat-containing protein 17 OS=Homo sapiens OX=9606 GN=LRRC17 PE=2 SV=1
	P01721	0.9094	0.0551	-2.206	0.02738	(0.8358, 0.9895)	0.273	24 (61.54)	Yes		NA	NA	NA	NA	NA	NA	NA	NA	Immunoglobulin lambda variable 6-57 OS=Homo sapiens OX=9606 GN=IGLV6-57 PE=1 SV=2
	Q14587	1.015	0.0109	2.193	0.02833	(1.0020, 1.0290)	0.273	34 (87.18)	Yes		1.123	(1.0640,1.1850)	0.1181	4.234	2.295e-05	11(91.67)	Yes	YES	Zinc finger protein 268 OS=Homo sapiens OX=9606 GN=ZNF268 PE=1 SV=2
	O43866	1.04	0.0179	2.183	0.02905	(1.0040, 1.0770)	0.273	39 (100)	No		1.008	(0.9321,1.0900)	0.04	0.1985	0.8426	12(100)	No	YES	CD5 antigen-like OS=Homo sapiens OX=9606 GN=CD5L PE=1 SV=1
	Q93070	0.9712	0.0235	-2.164	0.03045	(0.9459, 0.9973)	0.273	30 (76.92)	Yes		0.979	(0.9551,1.0030)	0.0315	-1.693	0.09048	8(66.67)	Yes	YES	Ecto-ADP-ribosyltransferase 4 OS=Homo sapiens OX=9606 GN=ART4 PE=2 SV=2
	Q14520	0.9002	0.0488	-2.155	0.03117	(0.8182, 0.9905)	0.273	39 (100)	No		0.8849	(0.7014,1.1160)	0.1185	-1.032	0.3021	12(100)	No	YES	Hyaluronan-binding protein 2 OS=Homo sapiens OX=9606 GN=HABP2 PE=1 SV=1
	P01703	1.04	0.0181	2.153	0.03135	(1.0030, 1.0770)	0.273	39 (100)	No		2.295	(0.5144,10.240)	0.763	1.089	0.2763	12(100)	No	YES	Immunoglobulin lambda variable 1-40 OS=Homo sapiens OX=9606 GN=IGLV1-40 PE=1 SV=2
	P35443	1.04	0.0225	2.144	0.03204	(1.0030, 1.0780)	0.273	29 (74.36)	Yes		1.031	(0.9672,1.0980)	0.0427	0.9315	0.3516	10(83.33)	Yes	YES	Thrombospondin-4 OS=Homo sapiens OX=9606 GN=THBS4 PE=1 SV=2
	P01591	1.073	0.033	2.133	0.03289	(1.0060, 1.1440)	0.273	39 (100)	No		1.027	(0.9303,1.1330)	0.0502	0.521	0.6024	12(100)	No	YES	Immunoglobulin J chain OS=Homo sapiens OX=9606 GN=JCHAIN PE=1 SV=4
	P21695	1.004	0.0037	2.131	0.03309	(1.0000, 1.0080)	0.273	29 (74.36)	Yes		1.007	(1.0010,1.0140)	0.0062	2.251	0.02436	8(66.67)	Yes	YES	Glycerol-3-phosphate dehydrogenase [NAD(+)], cytoplasmic OS=Homo sapiens OX=9606 GN=GPD1 PE=1 SV=4
	P42224	0.9505	0.0349	-2.112	0.03469	(0.9067, 0.9964)	0.2741	34 (87.18)	Yes		0.8393	(0.6099,1.1550)	0.1585	-1.076	0.282	9(75)	Yes	YES	Signal transducer and activator of transcription 1-alpha/beta OS=Homo sapiens OX=9606 GN=STAT1 PE=1 SV=2
	P02751	0.9764	0.0113	-2.111	0.03473	(0.9550, 0.9983)	0.2741	39 (100)	No		0.945	(0.8779,1.0170)	0.0376	-1.506	0.1322	12(100)	No	YES	Fibronectin OS=Homo sapiens OX=9606 GN=FN1 PE=1 SV=4
	Q9H974	1.067	0.0566	2.102	0.03559	(1.0040, 1.1340)	0.2748	24 (61.54)	Yes		0.968	(0.8844,1.0590)	0.079	-0.7059	0.4802	6(50)	Yes	NO	Queuine tRNA-ribosyltransferase accessory subunit 2 OS=Homo sapiens OX=9606 GN=QTRT2 PE=1 SV=1
	P12814	0.9628	0.0403	-2.073	0.03816	(0.9288, 0.9979)	0.2826	24 (61.54)	Yes		0.843	(0.8197,0.8669)	503.3	-11.98	4.667e-33	7(58.33)	Yes	YES	Alpha-actinin-1 OS=Homo sapiens OX=9606 GN=ACTN1 PE=1 SV=2
	P26038	0.9898	0.0109	-2.071	0.03835	(0.9803, 0.9995)	0.2826	34 (87.18)	Yes		0.991	(0.9812,1.0010)	0.0124	-1.773	0.07622	11(91.67)	Yes	YES	Moesin OS=Homo sapiens OX=9606 GN=MSN PE=1 SV=3
	P08637	1.024	0.0223	2.065	0.03893	(1.0010, 1.0470)	0.2826	34 (87.18)	Yes		0.8155	(0.7091,0.9379)	0.1585	-2.858	0.004266	11(91.67)	Yes	NO	Low affinity immunoglobulin gamma Fc region receptor III-A OS=Homo sapiens OX=9606 GN=FCGR3A PE=1 SV=2
	P04004	0.8879	0.0583	-2.038	0.04151	(0.7920, 0.9954)	0.2905	39 (100)	No		0.9073	(0.7982,1.0310)	0.0653	-1.49	0.1362	12(100)	No	YES	Vitronectin OS=Homo sapiens OX=9606 GN=VTN PE=1 SV=1
	P11021	1.034	0.0247	2.037	0.04162	(1.0010, 1.0680)	0.2905	29 (74.36)	Yes		1.191	(0.8894,1.5940)	0.2781	1.173	0.241	8(66.67)	Yes	YES	Endoplasmic reticulum chaperone BiP OS=Homo sapiens OX=9606 GN=HSPA5 PE=1 SV=2
	Q9UHG3	1.065	0.039	2.023	0.04312	(1.0020, 1.1320)	0.292	34 (87.18)	Yes		0.8924	(0.8193,0.9722)	0.1001	-2.607	0.009139	11(91.67)	Yes	NO	Prenylcysteine oxidase 1 OS=Homo sapiens OX=9606 GN=PCYOX1 PE=1 SV=3
	Q9Y490	1.014	0.0138	2.02	0.04343	(1.0000, 1.0280)	0.292	34 (87.18)	Yes		1.02	(1.0000,1.0410)	0.0208	1.994	0.04616	11(91.67)	Yes	YES	Talin-1 OS=Homo sapiens OX=9606 GN=TLN1 PE=1 SV=3
	Q9BXM0	1.009	0.0068	2.012	0.04424	(1.0000, 1.0170)	0.292	20 (51.28)	Yes		1.018	(1.0010,1.0370)	0.0177	2.041	0.04129	7(58.33)	Yes	YES	Periaxin OS=Homo sapiens OX=9606 GN=PRX PE=1 SV=2
	P01593	1.011	0.0095	1.998	0.04567	(1.0000, 1.0230)	0.2961	24 (61.54)	Yes		22.45	(17.3800,29.01)	633.3	23.79	4.282e-125	9(75)	Yes	YES	Immunoglobulin kappa variable 1D-33 OS=Homo sapiens OX=9606 GN=IGKV1D-33 PE=1 SV=2
	Q96QU1-4	0.9548	0.0346	-1.987	0.04688	(0.9121, 0.9994)	0.2986	25 (64.10)	Yes		NA	NA	NA	NA	NA	NA	NA	NA	Isoform 4 of Protocadherin-15 OS=Homo sapiens OX=9606 GN=PCDH15

## Sheet: Supplementary Table S
Supplementary Table S4: Bioinformatic analyses of the 47 proteins with the same direction of effect in the monozygotic twin pairs (N=12) compared to anayses in all twin pairs (N=39)
Notes: NF: not found
				All twin pairs (N=39) (as Supplementary Table 2)					Monozygotic twins (N=12)
Category	Hierarchy group	Term ID	Term description	Observed gene count	Background gene count	Strength	False discovery rate	Matching proteins in your network (labels)	Observed gene count	Background gene count	Strength	False discovery rate	Matching proteins in your network (labels)
KEGG	Cellular Processes; Cellular community - eukaryotes	hsa04510	Focal adhesion	7	195	1.13	0.00032	VTN,COL6A3,TLN1,THBS4,FN1,ACTN1,PIK3CB	7	195	1.21	9.88e-05	VTN,COL6A3,TLN1,THBS4,FN1,ACTN1,PIK3CB
	Cellular Processes; Cell motility	hsa04810	Regulation of actin cytoskeleton	5	209	0.96	0.0196	FN1,MSN,ACTN1,CFL1,PIK3CB	5	209	1.03	0.0087	FN1,MSN,ACTN1,CFL1,PIK3CB
	Environmental Information Processing; Signaling molecules and interaction	hsa04512	ECM-receptor interaction	4	88	1.24	0.0169	VTN,COL6A3,THBS4,FN1	4	88	1.31	0.0087	VTN,COL6A3,THBS4,FN1
	Human Diseases; Infectious disease: viral	hsa05165	Human papillomavirus infection	6	324	0.85	0.0196	VTN,COL6A3,THBS4,FN1,STAT1,PIK3CB	6	324	0.92	0.0087	VTN,COL6A3,THBS4,FN1,STAT1,PIK3CB
	Human Diseases; Cancer: overview	hsa05205	Proteoglycans in cancer	5	194	0.99	0.0196	VTN,ANK3,FN1,MSN,PIK3CB	5	194	1.06	0.0087	VTN,ANK3,FN1,MSN,PIK3CB
Reactome	Hemostasis	HSA-109582	Hemostasis	13	607	0.91	4.2e-06	TLN1,SERPINF2,HSPA5,IGLL1,FN1,QSOX1,PTPN1,ACTN1,CFL1,JCHAIN,CFD,SELL,PIK3CB	11	607	0.91	0.00018	TLN1,SERPINF2,HSPA5,IGLL1,FN1,PTPN1,ACTN1,CFL1,JCHAIN,SELL,PIK3CB
		HSA-114608	Platelet degranulation	8	126	1.38	4.2e-06	TLN1,SERPINF2,HSPA5,FN1,QSOX1,ACTN1,CFL1,CFD	6	126	1.33	0.00035	TLN1,SERPINF2,HSPA5,FN1,ACTN1,CFL1
		HSA-76002	Platelet activation, signaling and aggregation	10	260	1.16	4.2e-06	TLN1,SERPINF2,HSPA5,FN1,QSOX1,PTPN1,ACTN1,CFL1,CFD,PIK3CB	8	260	1.14	0.00018	TLN1,SERPINF2,HSPA5,FN1,PTPN1,ACTN1,CFL1,PIK3CB
		HSA-202733	Cell surface interactions at the vascular wall	5	139	1.13	0.0108	IGLL1,FN1,JCHAIN,SELL,PIK3CB	5	139	1.21	0.0054	IGLL1,FN1,JCHAIN,SELL,PIK3CB
	Hemostasis/Signal Transduction	HSA-354192	Integrin signaling	3	27	1.62	0.0169	TLN1,FN1,PTPN1	3	27	1.7	0.0102	TLN1,FN1,PTPN1
	Signal Transduction	HSA-186797	Signaling by PDGF	4	58	1.42	0.0088	COL6A3,THBS4,STAT1,PIK3CB	4	58	1.49	0.0041	COL6A3,THBS4,STAT1,PIK3CB
	Developmental Biology	HSA-9675108	Nervous system development	9	575	0.77	0.0088	ANK3,COL6A3,TLN1,PRX,MSN,NRCAM,CFL1,CLTCL1,PIK3CB	9	575	0.85	0.0021	ANK3,COL6A3,TLN1,PRX,MSN,NRCAM,CFL1,CLTCL1,PIK3CB
		HSA-422475	Axon guidance	8	551	0.74	0.0187	ANK3,COL6A3,TLN1,MSN,NRCAM,CFL1,CLTCL1,PIK3CB	8	551	0.81	0.0081	ANK3,COL6A3,TLN1,MSN,NRCAM,CFL1,CLTCL1,PIK3CB
	Immune System	HSA-168256	Immune System	16	1979	0.49	0.0108	LBP,VTN,LYZ,ANPEP,HSPA5,FN1,PIGR,MSN,STAT1,QSOX1,FCGR3A,PTPN1,CFL1,CFD,SELL,PIK3CB	NF	NF	NF	NF	NF
		HSA-168249	Innate Immune System	11	1041	0.6	0.0169	LBP,VTN,LYZ,ANPEP,PIGR,QSOX1,FCGR3A,CFL1,CFD,SELL,PIK3CB	NF	NF	NF	NF	NF
	Extracellular matrix organization	HSA-3000170	Syndecan interactions	3	27	1.62	0.0169	VTN,FN1,ACTN1	3	27	1.7	0.0102	VTN,FN1,ACTN1
GO Process	Biological regulation (GO:0065007)	GO:0002682	Regulation of immune system process	17	1438	0.65	0.0015	LBP,GPLD1,C1RL,IGLL1,THBS4,LRRC17,FN1,PIGR,MSN,STAT1,FCGR3A,CD5L,PTPN1,CFD,IGHV3-15,IGHV3-72,PIK3CB	15	1438	0.67	0.0019	LBP,GPLD1,C1RL,IGLL1,THBS4,LRRC17,FN1,PIGR,MSN,STAT1,CD5L,PTPN1,IGHV3-15,IGHV3-72,PIK3CB
		GO:0048518	Positive regulation of biological process	31	6207	0.28	0.0295	LBP,PCOLCE,VTN,GPLD1,SYMPK,MCAM,C1RL,ANK3,GPD1,SERPINF2,HSPA5,IGLL1,THBS4,FN1,MSN,STAT1,FCGR3A,CD5L,PTPN1,GLIPR2,NRCAM,ACTN1,CFL1,JCHAIN,CLTCL1,ZNF268,APOC4,CFD,IGHV3-15,IGHV3-72,PIK3CB	29	6207	0.32	0.0071	LBP,PCOLCE,VTN,GPLD1,SYMPK,MCAM,C1RL,ANK3,GPD1,SERPINF2,HSPA5,IGLL1,THBS4,FN1,MSN,STAT1,CD5L,PTPN1,GLIPR2,NRCAM,ACTN1,CFL1,JCHAIN,CLTCL1,ZNF268,APOC4,IGHV3-15,IGHV3-72,PIK3CB
	Cellular process (GO:0009987)	GO:0007155	Cell adhesion	14	965	0.74	0.0015	VTN,SYMPK,MCAM,HABP2,COL6A3,TLN1,THBS4,FN1,MSN,PCDH15,NRCAM,ACTN1,SELL,PIK3CB	13	965	0.78	0.0019	VTN,SYMPK,MCAM,HABP2,COL6A3,TLN1,THBS4,FN1,MSN,NRCAM,ACTN1,SELL,PIK3CB
		GO:0008037	Cell recognition	5	148	1.11	0.0403	IGLL1,MSN,NRCAM,IGHV3-15,IGHV3-72	5	148	1.18	0.025	IGLL1,MSN,NRCAM,IGHV3-15,IGHV3-72
		GO:0098609	Cell-cell adhesion	8	542	0.75	0.0478	TLN1,THBS4,FN1,MSN,PCDH15,NRCAM,SELL,PIK3CB	NF	NF	NF	NF	NF
	Response to stimulus (GO:0050896)	GO:0006952	Defense response	13	1394	0.55	0.0403	LBP,LYZ,C1RL,SERPINF2,IGLL1,FN1,STAT1,FCGR3A,CD5L,JCHAIN,CFD,IGHV3-15,IGHV3-72	NF	NF	NF	NF	NF
		GO:0002526	Acute inflammatory response	4	80	1.28	0.0435	LBP,SERPINF2,FN1,FCGR3A	NF	NF	NF	NF	NF
	Immune system process (GO:0002376)	GO:0002376	Immune system process	19	2121	0.53	0.004	LBP,VTN,GPLD1,LYZ,C1RL,IGLL1,LRRC17,PIGR,MSN,STAT1,FCGR3A,CD5L,ACTN1,JCHAIN,CFD,IGHV3-15,IGHV3-72,IGKV1D-33,SELL	16	2121	0.53	0.0113	LBP,VTN,GPLD1,C1RL,IGLL1,LRRC17,PIGR,MSN,STAT1,CD5L,ACTN1,JCHAIN,IGHV3-15,IGHV3-72,IGKV1D-33,SELL
		GO:0002252	Immune effector process	7	375	0.85	0.0427	LBP,C1RL,IGLL1,FCGR3A,CFD,IGHV3-15,IGHV3-72	NF	NF	NF	NF	NF
	Biological regulation (GO:0065007)/cellular process (GO:0009987)	GO:0030334	Regulation of cell migration	11	927	0.65	0.0295	LBP,VTN,GPLD1,MCAM,HSPA5,THBS4,FN1,MSN,GLIPR2,ZNF268,PIK3CB	11	927	0.73	0.0083	LBP,VTN,GPLD1,MCAM,HSPA5,THBS4,FN1,MSN,GLIPR2,ZNF268,PIK3CB
	Cellular process (GO:0009987)/biological regulation (GO:0065007)	GO:0030335	Positive regulation of cell migration	10	529	0.85	0.004	LBP,VTN,GPLD1,MCAM,HSPA5,THBS4,FN1,GLIPR2,ZNF268,PIK3CB	10	529	0.93	0.0019	LBP,VTN,GPLD1,MCAM,HSPA5,THBS4,FN1,GLIPR2,ZNF268,PIK3CB
	Cellular process (GO:0009987)/localization (GO:0051179)	GO:0006910	Phagocytosis, recognition	3	26	1.64	0.0427	IGLL1,IGHV3-15,IGHV3-72	3	26	1.71	0.0379	IGLL1,IGHV3-15,IGHV3-72
	Multicellular organismal process (GO:0032501)/homeostatic process (GO:0042592)	GO:0001895	Retina homeostasis	4	78	1.29	0.0427	LYZ,PIGR,PCDH15,JCHAIN	NF	NF	NF	NF	NF
	Immune system process (GO:0002376)/response to stimulus (GO:0050896)	GO:0016064	Immunoglobulin mediated immune response	5	95	1.3	0.0113	C1RL,IGLL1,FCGR3A,IGHV3-15,IGHV3-72	NF	NF	NF	NF	NF
		GO:0006959	Humoral immune response	7	268	1	0.0115	LYZ,C1RL,IGLL1,JCHAIN,CFD,IGHV3-15,IGHV3-72	NF	NF	NF	NF	NF
		GO:0006955	Immune response	13	1321	0.57	0.0299	LBP,VTN,LYZ,C1RL,IGLL1,PIGR,STAT1,FCGR3A,JCHAIN,CFD,IGHV3-15,IGHV3-72,IGKV1D-33	NF	NF	NF	NF	NF
		GO:0002250	Adaptive immune response	7	359	0.87	0.0403	C1RL,IGLL1,FCGR3A,JCHAIN,IGHV3-15,IGHV3-72,IGKV1D-33	NF	NF	NF	NF	NF
	Immune system process (GO:0002376)/biological regulation (GO:0065007)	GO:0002684	Positive regulation of immune system process	10	874	0.64	0.0478	LBP,GPLD1,C1RL,IGLL1,THBS4,FCGR3A,CFD,IGHV3-15,IGHV3-72,PIK3CB	NF	NF	NF	NF	NF
	Immune system process (GO:0002376)/response to stimulus (GO:0050896)/biological regulation (GO:0065007)	GO:0006956	Complement activation	5	60	1.5	0.004	C1RL,IGLL1,CFD,IGHV3-15,IGHV3-72	NF	NF	NF	NF	NF
		GO:0006958	Complement activation, classical pathway	4	40	1.58	0.0105	C1RL,IGLL1,IGHV3-15,IGHV3-72	4	40	1.65	0.0071	C1RL,IGLL1,IGHV3-15,IGHV3-72
		GO:0050776	Regulation of immune response	11	844	0.69	0.0134	LBP,GPLD1,C1RL,IGLL1,PIGR,FCGR3A,CD5L,PTPN1,CFD,IGHV3-15,IGHV3-72	NF	NF	NF	NF	NF
		GO:0002253	Activation of immune response	6	271	0.92	0.0478	GPLD1,C1RL,IGLL1,CFD,IGHV3-15,IGHV3-72	NF	NF	NF	NF	NF
	Immune system process (GO:0002376)/response to stimulus (GO:0050896)/biological regulation (GO:0065007)/Cellular process (GO:0009987)	GO:0002768	Immune response-regulating cell surface receptor signaling pathway	6	228	1	0.0309	GPLD1,IGLL1,PIGR,FCGR3A,IGHV3-15,IGHV3-72	NF	NF	NF	NF	NF
GO Function	Binding (GO:0005488)	GO:0034987	Immunoglobulin receptor binding	4	16	1.98	0.00099	IGLL1,JCHAIN,IGHV3-15,IGHV3-72	4	16	2.05	0.00025	IGLL1,JCHAIN,IGHV3-15,IGHV3-72
		GO:0050839	Cell adhesion molecule binding	11	560	0.87	0.00099	VTN,ANK3,TLN1,HSPA5,THBS4,FN1,MSN,STAT1,PTPN1,NRCAM,ACTN1	11	560	0.94	0.00017	VTN,ANK3,TLN1,HSPA5,THBS4,FN1,MSN,STAT1,PTPN1,NRCAM,ACTN1
		GO:0003823	Antigen binding	5	71	1.43	0.0027	IGLL1,JCHAIN,IGHV3-15,IGHV3-72,IGKV1D-33	5	71	1.5	0.0012	IGLL1,JCHAIN,IGHV3-15,IGHV3-72,IGKV1D-33
		GO:0005539	Glycosaminoglycan binding	7	245	1.03	0.0051	PCOLCE,VTN,SERPINA10,HABP2,THBS4,FN1,SELL	7	245	1.11	0.0016	PCOLCE,VTN,SERPINA10,HABP2,THBS4,FN1,SELL
		GO:0008201	Heparin binding	6	173	1.12	0.0072	PCOLCE,VTN,SERPINA10,THBS4,FN1,SELL	6	173	1.19	0.0027	PCOLCE,VTN,SERPINA10,THBS4,FN1,SELL
GO Component	Cellular anatomical entity (GO:0110165)	GO:0005615	Extracellular space	39	3247	0.66	4.63e-17	LBP,PCOLCE,VTN,TPI1,GPLD1,LYZ,SERPINA10,LCAT,MCAM,C1RL,HABP2,COL6A3,ANPEP,GPD1,TLN1,SERPINF2,HSPA5,IGLL1,THBS4,LRRC17,FN1,PIGR,MSN,QSOX1,FCGR3A,CD5L,PCDH15,GLIPR2,ACTN1,PCYOX1,CFL1,JCHAIN,CLTCL1,DDX19B,APOC4,CFD,IGHV3-15,IGHV3-72,IGKV1D-33	33	3247	0.66	3.81e-14	LBP,PCOLCE,VTN,TPI1,GPLD1,SERPINA10,LCAT,MCAM,C1RL,HABP2,COL6A3,ANPEP,GPD1,TLN1,SERPINF2,HSPA5,IGLL1,THBS4,LRRC17,FN1,PIGR,MSN,CD5L,GLIPR2,ACTN1,CFL1,JCHAIN,CLTCL1,DDX19B,APOC4,IGHV3-15,IGHV3-72,IGKV1D-33
		GO:0005576	Extracellular region	41	4175	0.57	1.32e-15	LBP,PCOLCE,VTN,ART4,TPI1,GPLD1,LYZ,SERPINA10,LCAT,MCAM,C1RL,HABP2,COL6A3,ANPEP,GPD1,TLN1,SERPINF2,HSPA5,IGLL1,THBS4,LRRC17,FN1,PIGR,MSN,QSOX1,FCGR3A,CD5L,PCDH15,GLIPR2,NRCAM,ACTN1,PCYOX1,CFL1,JCHAIN,CLTCL1,DDX19B,APOC4,CFD,IGHV3-15,IGHV3-72,IGKV1D-33	35	4175	0.57	2.64e-13	LBP,PCOLCE,VTN,ART4,TPI1,GPLD1,SERPINA10,LCAT,MCAM,C1RL,HABP2,COL6A3,ANPEP,GPD1,TLN1,SERPINF2,HSPA5,IGLL1,THBS4,LRRC17,FN1,PIGR,MSN,CD5L,GLIPR2,NRCAM,ACTN1,CFL1,JCHAIN,CLTCL1,DDX19B,APOC4,IGHV3-15,IGHV3-72,IGKV1D-33
		GO:0070062	Extracellular exosome	30	2096	0.73	1.29e-13	LBP,PCOLCE,VTN,TPI1,GPLD1,LYZ,SERPINA10,LCAT,C1RL,COL6A3,ANPEP,GPD1,TLN1,SERPINF2,HSPA5,THBS4,FN1,PIGR,MSN,QSOX1,FCGR3A,GLIPR2,ACTN1,PCYOX1,CFL1,JCHAIN,CLTCL1,DDX19B,CFD,IGKV1D-33	25	2096	0.73	6.57e-11	LBP,PCOLCE,VTN,TPI1,GPLD1,SERPINA10,LCAT,C1RL,COL6A3,ANPEP,GPD1,TLN1,SERPINF2,HSPA5,THBS4,FN1,PIGR,MSN,GLIPR2,ACTN1,CFL1,JCHAIN,CLTCL1,DDX19B,IGKV1D-33
		GO:0031982	Vesicle	32	3957	0.49	2.61e-08	LBP,PCOLCE,VTN,TPI1,GPLD1,LYZ,SERPINA10,LCAT,C1RL,COL6A3,ANPEP,GPD1,TLN1,SERPINF2,HSPA5,THBS4,FN1,PIGR,MSN,QSOX1,FCGR3A,PTPN1,GLIPR2,ACTN1,PCYOX1,CFL1,JCHAIN,CLTCL1,DDX19B,CFD,IGKV1D-33,SELL	27	3957	0.48	5.83e-07	LBP,PCOLCE,VTN,TPI1,GPLD1,SERPINA10,LCAT,C1RL,COL6A3,ANPEP,GPD1,TLN1,SERPINF2,HSPA5,THBS4,FN1,PIGR,MSN,PTPN1,GLIPR2,ACTN1,CFL1,JCHAIN,CLTCL1,DDX19B,IGKV1D-33,SELL
		GO:0072562	Blood microparticle	8	118	1.41	2.67e-07	VTN,C1RL,SERPINF2,FN1,MSN,CD5L,JCHAIN,IGKV1D-33	8	118	1.48	7.31e-08	VTN,C1RL,SERPINF2,FN1,MSN,CD5L,JCHAIN,IGKV1D-33
		GO:0009986	Cell surface	14	894	0.77	1.1e-05	LBP,MCAM,ANK3,ANPEP,TLN1,SERPINF2,HSPA5,IGLL1,MSN,FCGR3A,CD5L,NRCAM,IGHV3-15,IGHV3-72	13	894	0.81	9.57e-06	LBP,MCAM,ANK3,ANPEP,TLN1,SERPINF2,HSPA5,IGLL1,MSN,CD5L,NRCAM,IGHV3-15,IGHV3-72
		GO:0031093	Platelet alpha granule lumen	5	66	1.46	0.0002	SERPINF2,FN1,QSOX1,ACTN1,CFD	3	66	1.31	0.0384	SERPINF2,FN1,ACTN1
		GO:0071944	Cell periphery	31	6015	0.29	0.002	VTN,ART4,GPLD1,SYMPK,MCAM,ANK3,COL6A3,ANPEP,TLN1,SERPINF2,HSPA5,PRX,IGLL1,THBS4,LRRC17,FN1,PIGR,MSN,FCGR3A,CD5L,PCDH15,NRCAM,ACTN1,PCYOX1,CFL1,CLTCL1,IGHV3-15,IGHV3-72,IGKV1D-33,SELL,PIK3CB	28	6015	0.32	0.0011	VTN,ART4,GPLD1,SYMPK,MCAM,ANK3,COL6A3,ANPEP,TLN1,SERPINF2,HSPA5,PRX,IGLL1,THBS4,LRRC17,FN1,PIGR,MSN,CD5L,NRCAM,ACTN1,CFL1,CLTCL1,IGHV3-15,IGHV3-72,IGKV1D-33,SELL,PIK3CB
		GO:0009897	External side of plasma membrane	7	388	0.83	0.0081	MCAM,ANPEP,IGLL1,FCGR3A,NRCAM,IGHV3-15,IGHV3-72	6	388	0.84	0.024	MCAM,ANPEP,IGLL1,NRCAM,IGHV3-15,IGHV3-72
		GO:0097443	Sorting endosome	2	5	2.18	0.0145	PTPN1,CLTCL1	2	5	2.25	0.0122	PTPN1,CLTCL1
		GO:0005788	Endoplasmic reticulum lumen	6	312	0.86	0.0167	VTN,SERPINA10,COL6A3,HSPA5,FN1,QSOX1	NF	NF	NF	NF	NF
		GO:0098552	Side of membrane	8	611	0.7	0.0169	MCAM,ANPEP,IGLL1,FCGR3A,PTPN1,NRCAM,IGHV3-15,IGHV3-72	7	611	0.71	0.0326	MCAM,ANPEP,IGLL1,PTPN1,NRCAM,IGHV3-15,IGHV3-72
		GO:0034774	Secretory granule lumen	6	321	0.85	0.0173	LYZ,SERPINF2,FN1,QSOX1,ACTN1,CFD	NF	NF	NF	NF	NF
		GO:0005886	Plasma membrane	27	5544	0.27	0.0182	VTN,ART4,SYMPK,MCAM,ANK3,COL6A3,ANPEP,TLN1,HSPA5,PRX,IGLL1,FN1,PIGR,MSN,FCGR3A,CD5L,PCDH15,NRCAM,ACTN1,PCYOX1,CFL1,CLTCL1,IGHV3-15,IGHV3-72,IGKV1D-33,SELL,PIK3CB	24	5544	0.29	0.024	VTN,ART4,SYMPK,MCAM,ANK3,COL6A3,ANPEP,TLN1,HSPA5,PRX,IGLL1,FN1,PIGR,MSN,CD5L,NRCAM,ACTN1,CFL1,CLTCL1,IGHV3-15,IGHV3-72,IGKV1D-33,SELL,PIK3CB
		GO:0030141	Secretory granule	9	873	0.59	0.0292	LYZ,ANPEP,SERPINF2,FN1,PIGR,QSOX1,ACTN1,CFD,SELL	NF	NF	NF	NF	NF
		GO:0031012	Extracellular matrix	7	552	0.68	0.0397	VTN,GPLD1,COL6A3,SERPINF2,THBS4,LRRC17,FN1	7	552	0.75	0.024	VTN,GPLD1,COL6A3,SERPINF2,THBS4,LRRC17,FN1
		GO:0005925	Focal adhesion	6	416	0.74	0.049	MCAM,TLN1,HSPA5,MSN,ACTN1,CFL1	6	416	0.81	0.0291	MCAM,TLN1,HSPA5,MSN,ACTN1,CFL1
	Cellular anatomical entity (GO:0110165)/ protein-containing complex (GO:0032991)	GO:0005577	Fibrinogen complex	2	8	1.98	0.0206	SERPINF2,FN1	2	8	2.05	0.024	SERPINF2,FN1
	Protein-containing complex (GO:0032991)	GO:0019814	Immunoglobulin complex	6	25	1.96	4.43e-08	IGLL1,PIGR,JCHAIN,IGHV3-15,IGHV3-72,IGKV1D-33	6	25	2.03	1.77e-08	IGLL1,PIGR,JCHAIN,IGHV3-15,IGHV3-72,IGKV1D-33
	Protein-containing complex (GO:0032991)/cellular anatomical entity (GO:0110165)	GO:0042571	Immunoglobulin complex, circulating	5	12	2.2	1.43e-07	IGLL1,PIGR,JCHAIN,IGHV3-15,IGHV3-72	5	12	2.27	6.75e-08	IGLL1,PIGR,JCHAIN,IGHV3-15,IGHV3-72
		GO:0071751	Secretory IgA immunoglobulin complex	2	2	2.58	0.0055	PIGR,JCHAIN	2	2	2.65	0.0046	PIGR,JCHAIN
		GO:0034358	Plasma lipoprotein particle	3	38	1.48	0.0167	LCAT,PCYOX1,APOC4	NF	NF	NF	NF	NF
STRING clusters	Mixed, incl. Complement and coagulation cascades, and Serine-type endopeptidase activity (CL:18721)	CL:18723	Mixed, incl. Complement and coagulation cascades, and Protein-lipid complex	9	196	1.24	3.35e-06	SERPINA10,LCAT,C1RL,HABP2,SERPINF2,CD5L,PCYOX1,APOC4,CFD	7	196	1.2	0.00028	SERPINA10,LCAT,C1RL,HABP2,SERPINF2,CD5L,APOC4
		CL:18725	Complement and coagulation cascades, and Protein-lipid complex	8	166	1.26	1.37e-05	SERPINA10,LCAT,C1RL,HABP2,SERPINF2,PCYOX1,APOC4,CFD	6	166	1.21	0.0014	SERPINA10,LCAT,C1RL,HABP2,SERPINF2,APOC4
		CL:18726	Complement and coagulation cascades, and Protein-lipid complex	7	161	1.22	0.00016	LCAT,C1RL,HABP2,SERPINF2,PCYOX1,APOC4,CFD	5	161	1.14	0.0116	LCAT,C1RL,HABP2,SERPINF2,APOC4
		CL:18962	High-density lipoprotein particle	3	21	1.73	0.0109	LCAT,PCYOX1,APOC4	NF	NF	NF	NF	NF
	Mixed, incl. Immunoglobulin complex, and Immunoglobulin binding (CL:17204)	CL:17209	Immunoglobulin complex, and DNA recombinase complex	6	27	1.93	1.19e-06	IGLL1,PIGR,JCHAIN,IGHV3-15,IGHV3-72,IGKV1D-33	6	27	2	4.16e-07	IGLL1,PIGR,JCHAIN,IGHV3-15,IGHV3-72,IGKV1D-33
		CL:17210	Immunoglobulin complex	4	22	1.84	0.00031	IGLL1,IGHV3-15,IGHV3-72,IGKV1D-33	4	22	1.91	0.00028	IGLL1,IGHV3-15,IGHV3-72,IGKV1D-33
		CL:17213	Immunoglobulin, and Immunoglobulin complex	3	14	1.91	0.0047	IGHV3-15,IGHV3-72,IGKV1D-33	3	14	1.98	0.0031	IGHV3-15,IGHV3-72,IGKV1D-33
		CL:17253	IgA immunoglobulin complex, and Nodal marginal zone lymphoma	2	5	2.18	0.0381	PIGR,JCHAIN	2	5	2.25	0.0309	PIGR,JCHAIN
	Extracellular matrix organization, and Biomineralization (CL:19450)	CL:19457	Extracellular matrix organization	6	180	1.1	0.0042	PCOLCE,VTN,MCAM,COL6A3,THBS4,FN1	6	180	1.17	0.0017	PCOLCE,VTN,MCAM,COL6A3,THBS4,FN1
		CL:19587	Protein complex involved in cell adhesion, and Junctional epidermolysis bullosa	4	53	1.46	0.0058	VTN,MCAM,THBS4,FN1	4	53	1.53	0.0032	VTN,MCAM,THBS4,FN1
		CL:19458	Collagen formation, and Protein complex involved in cell adhesion	5	119	1.2	0.0065	VTN,MCAM,COL6A3,THBS4,FN1	5	119	1.27	0.0032	VTN,MCAM,COL6A3,THBS4,FN1
		CL:19588	Integrin domain superfamily, and Cerebral malaria	3	32	1.55	0.0304	VTN,THBS4,FN1	3	32	1.62	0.021	VTN,THBS4,FN1

## Sheet: Supplementary Table S5
Supplementary Table S5: Isolation list used for parallel reaction monitoring mass spectrometry (PRM-MS) analysis of six proteins.
UniProt	Protein name	Peptide sequence	Charge (z)	m/z
P02647	Apolipoprotein A-I
		LSPLGEEMR	2	516.263
		QGLLPVLESFK	2	615.858
		VSFLSALEEYTK	2	693.861
P04114	Apolipoprotein B-100
		GFEPTLEALFGK	2	654.845
		LGNNPVSK	2	414.732
P55056	Apolipoprotein C-IV
		AWFLESK	2	440.732
		ELLETVVNR	2	536.803
		GFMQTYYDDHLR	3	515.898
P43121	Cell surface glycoprotein MUC18 (MCAM)
		EETGQVLER	2	530.767
		VSPAAPER	2	413.724
Q9NZP8	Complement C1r subcomponent-like protein
		GGGALLGDR	2	408.222
		VLSYVDWIK	2	561.813
		WILTAAHTIYPK	2	707.398
P18428	Lipopolysaccharide-binding protein
		ATAQMLEVMFK	2	634.822
		ITGFLKPGK	3	320.867
		ITLPDFTGDLR	2	624.822

## Sheet: Supplementary Figure S1
Supplementary Figure S1: Protein-protein-interaction networks of the nominal significant proteins identified in the 39 AMI discordant twin pairs and protein reflecting the same direction of effect in the monozygotic twin pairs (N=12)
Notes: the colors of the edges reflect the following: (1) known interactions; purple; experimentally determined, and turquoise; from curated databases, (2) predicted interactions; green: gene neigh-borhood, red: gene fusions, dark blue: gene co-occurrence, and (3) others; light green: textmining, black: co-expression, and light purple: protein homology.
A (left): Protein-protein-interaction network of the 57 proteins with a p value below 0.05 in stratified Cox regression analysis of all 39 AMI discordant twin pairs (same as Figure 1).
Notes: (a) 42 proteins have minimum one connection (displayed in figure), while (b) 10 did not have connections, and (c) 5 proteins were not annotated in the STRING database.
(a) ACTN1: Alpha-actinin-1, ANK3: Ankyrin-3, ANPEP: Aminopeptidase N, APOC4: Apolipoprotein C-IV, ART4: Ecto-ADP-ribosyltransferase 4, C1RL: Complement C1r subcomponent-like protein, CD5L: CD5 antigen-like, CFL1: Cofilin-1, CLTCL1: Clathrin heavy chain 2, COL6A3: Collagen alpha-3(VI) chain, FCGR3A: Low affinity immunoglobulin gamma Fc region receptor III-A, FN1: Fibronectin, GPD1: Glycerol-3-phos…
(b) CFD: Complement factor D, DDX19B: ATP-dependent RNA helicase DDX19B, FGD6: FYVE, RhoGEF and PH domain-containing protein 6, GLIPR2: Golgi-associated plant pathogenesis-related protein 1, LBP: Lipopolysaccharide-binding protein, LRRC17: Leucine-rich repeat-containing protein 17, PCDH15: Isoform 4 of Protocadherin-15, QTRT2: Queuine tRNA-ribosyltransferase accessory subunit 2, SYMPK: Symplekin,…
(c) IGLV1-40: Immunoglobulin lambda variable 1-40, IGLV1-47: Immunoglobulin lambda variable 1-47, IGLV2-23: Immunoglobulin lambda variable 2-23, IGLV3-16: Immunoglobulin lambda variable 3-16, IGLV6-57: Immunoglobulin lambda variable 6-57.
B (right): Protein-protein-interaction network of the 47 proteins with the same direction of effect in the monozygotic twin pairs (N=12) as in all twin pairs (N=39)
Notes: (a) 37 proteins have minimum one connection (displayed in figure), (b) 7 did not have connections, (c) 3 proteins were not annotated in the STRING database), (d) 3 proteins were not analysed in the monozygotic twins due to low call rate, and (e) 7 proteins reflected the opposite direction of effect in the monozygotic twins as in all twins.
(a) ACTN1: Alpha-actinin-1, ANK3: Ankyrin-3, ANPEP: Aminopeptidase N, APOC4: Apolipoprotein C-IV, ART4: Ecto-ADP-ribosyltransferase 4, C1RL: Complement C1r subcomponent-like protein, CD5L: CD5 antigen-like, CFL1: Cofilin-1, CLTCL1: Clathrin heavy chain 2, COL6A3: Collagen alpha-3(VI) chain, FN1: Fibronectin, GPD1: Glycerol-3-phosphate dehydrogenase [NAD(+)], cytoplasmic, GPLD1: Phosphatidylinosit…
(b) DDX19B: ATP-dependent RNA helicase DDX19B, FGD6: FYVE, RhoGEF and PH domain-containing protein 6, GLIPR2: Golgi-associated plant pathogenesis-related protein 1, LBP: Lipopolysaccharide-binding protein, LRRC17: Leucine-rich repeat-containing protein 17, SYMPK: Symplekin, ZNF268: Zinc finger protein 268. Og these FGD6, LBP and ZNF268 displayed a p value below 0.05 in the monozygotic twin pairs.
(c) IGLV1-40: Immunoglobulin lambda variable 1-40, IGLV1-47: Immunoglobulin lambda variable 1-47, IGLV3-16: Immunoglobulin lambda variable 3-16.
(d) IGLV2-23: Immunoglobulin lambda variable 2-23, IGLV6-57: Immunoglobulin lambda variable 6-57, PCDH15: Isoform 4 of Protocadherin-15.
(e) CFD: Complement factor D, FCGR3A: Low affinity immunoglobulin gamma Fc region receptor III-A, INPP4B: Inositol polyphosphate 4-phosphatase type II, LYZ: Lysozyme C, PCYOX1: Prenylcysteine oxidase 1, QSOX1: Sulfhydryl oxidase 1, QTRT2: Queuine tRNA-ribosyltransferase accessory subunit 2. Of these FCGR3A and PCYOX1 displayed a p value below 0.05 in the monozygotic twin pairs.

## Sheet: Supplementary Figure S2
Supplementary Figure S2: Validation by parallel reaction monitoring mass spectrometry (N=30-32)
A (left): nano-LC-MS-MS vs. PRM-MS for APOA1, respectively APOB, as well as MS values against lipoproteins (HDL or LDL)
B (right): nano-LC-MS-MS vs. PRM-MS for MCAM, C1RL, APOC4 and LBP
(A)													(B)
